# Supplementary material for: Salivary Proteome Is Altered in Children With Small Area Thermal Burns
Source: Proteomics Clin Appl. 2025 Feb 2;19(2):e202300107. doi: 10.1002/prca.202300107 (PMC11895759; doi:10.1002/prca.202300107)
Supplement: Supplementary file 2 — Supporting Information [file PRCA-19-e202300107-s001.xlsx]

## Sheet: MS Vial Codes
Burn		Control
Sample	MS Code	Sample	MS Code
B-001	LC110	C-010	LC150
B-002	LC111	C-011	LC151
B-003	LC112	C-012	LC152
B-005	LC113	C-013	LC153
B-006	LC114	C-014	LC154
B-007	LC115	C-015	LC155
B-008	LC116	C-016	LC156
B-009	LC117	C-017	LC157
B-010	LC118	C-019	LC158
B-011	LC119	C-020	LC159
B-012	LC120	C-021	LC160
B-013	LC121	C-022	LC161
B-014	LC122	C-023	LC162
B-015	LC123	C-024	LC163
B-016	LC124	C-025	LC164
B-018	LC125	C-026	LC165
B-019	LC126	C-027	LC166
B-020	LC127	C-028	LC167
B-021	LC128	C-029	LC168
B-022	LC129	C-030	LC169
B-023	LC130	C-031	LC170
B-024	LC131	C-032	LC171
B-025	LC132	C-033	LC172
B-026	LC133	C-034	LC173
B-027	LC134	C-035	LC174
B-029	LC135	C-037	LC175
B-030	LC136	C-038	LC176
B-031	LC137	C-039	LC177
B-032	LC138	C-040	LC178
B-033	LC139	C-041	LC179
B-034	LC140	C-042	LC180
C-001	LC141	C-043	LC181
C-002	LC142	C-044	LC182
C-003	LC143	C-045	LC183
C-004	LC144	C-046	LC184
C-005	LC145	BSA QC	LC185
C-006	LC146	B-Pool	LC186
C-007	LC147	C-Pool	LC187
C-008	LC148	PBQC	LC188
C-009	LC149

## Sheet: Sample demographics
ID	DOB	Date of Injury	Presentation Date QCH	TBSA	Burn Anatomical Location 1	Burn Anatomical Location 2	Burn Anatomical Location 3	Depth	Mechanism of burn	Time to 95% Re-epithelialisation (Days)	Number of Surgeries	Type of Surgery	Inpatient or outpatient	Presented to Another location first	Time to initial presentation	Time to presentation to QCH	Adequate first aid	Scar management	Consultation with Psychologist or social work referral	Burn injury time	Type of medication given ( 1st OPD dressing)	Non-standard medication given (1st OPD dressing)	Type of medication (2nd OPD Dressing)	Notes	Sample	ID	Cohort	Date of Collection	Collection time	Gender	Age_Decimal	Age_Interval	Postcode	SEIFA-IRAD Score	SEIFA-IRAD Percentile Country	Ethnicity 1	Ethnicity 2	Trauma?	Trauma Age (year)	Trauma Type	SDQ_EmotionalProblems	SDQ_ConductProblem	SDQ_Hyperactivity	SDQ_PeerProblems	SDQ_ProsocialScale	SDQ_TotalDifficulties	SWAB	Drool Vol (microlitres)	Eaten Recently
SPIT-B-001	2012-11-15	2019-04-09	2019-04-09	<1	5	na	na	3	2	8	0	0	1	1		2	0	1	1	19:30:00	1	0	1		47	SPIT-B-001	1	2019-04-16	09:29:00	1	6.41944	6	4101	1077	88	2	n/a	0			0	1	7	3	7	11	1	1000	1
SPIT-B-002	2011-04-22	2019-04-12	2019-04-12	<1	4	na	na	3	1	39	1	1	1	1		1.5	0	0	0	08:30:00	0	2	1	STSG - failed,	48	SPIT-B-002	1	2019-04-18	09:25:00	0	7.98889	7	4075	1086	90	2	0	0			2	3	3	1	10	9	1	500	1
SPIT-B-003	2005-05-25	2019-04-18	2019-04-18	1	8	5	na	1	1	29	1	1	1	1		2	0	0	0	00:45:00	1	1	1	QASMinimal Graft take	49	SPIT-B-003	1	na	08:19:00	na	na	na	4034	1020	69	na	n/a	na	na	na	na	na	na	na	na	0	1	500	1
SPIT-B-004	2017-04-28	2019-04-25	2019-04-25	<1	5	na	na	0	2	6	0	0	1	1		1.25	0	1	1	17:00:00	1	0	0	Club foot, 1 kidney	50	SPIT-B-004	1	2019-05-01	09:40:00	1	2.00833	2	4306	1014	67	0	n/a	2			1	2	5	0	8	8	1	0	1
SPIT-B-005	2005-06-03	2019-04-19	2019-04-22	1	6	na	na	3	2	14	0	0	1	1		72	0	1	0		1	0	0	No mention of Medication given in ED	51	SPIT-B-005	1	2019-05-03	08:18:00	0	13.9167	13	4170	1097	92	0	n/a	4			1	0	0	0	10	1	1	500	0
SPIT-B-006	2017-05-23	2019-05-24	2019-05-27	1	5	na	na	0	2	6	0	0	1	0	??	72	0	1	0	16:30:00	1	0	0	Treated at Prince chales Prior	52	SPIT-B-006	1	2019-05-30	08:19:00	0	2.01944	2	4031	1075	87	0	n/a	3			1	0	3	0	7	4	1	100	1
SPIT-B-007	2017-10-09	2019-05-24	2019-05-27	1	5	4	na	0	1	11	0	0	1	0	30 minutes	72	0	1	2	20:00:00	1	0	1	Fentynl in ED, presented at Logan 30 mins post burn.	53	SPIT-B-007	1	2019-05-30	09:08:00	0	1.64167	1	4132	877	6	5	n/a	0			1	1	6	1	9	9	1	100	1
SPIT-B-008	2010-12-11	2019-07-21	2019-07-24	2	6	9	na	0	1	10	0	0	1	1		72	0	1	0	09:00:00	1	0	0		54	SPIT-B-008	1	2019-07-31	08:08:00	1	8.63889	8	4509	1041	77	2	n/a	0			1	1	3	1	6	6	1	1100	1
SPIT-B-009	2015-01-12	2019-08-03	2019-08-05	<1	0	na	na	0	2	9	0	0	1	1		48	0	1	0	13:00:00	1	0	0		55	SPIT-B-009	1	2019-08-08	08:05:00	0	4.57222	4	4055	1086	90	0	n/a	0			5	4	4	1	9	14	1	500	1
SPIT-B-010	2017-04-11	2019-07-31	2019-08-02	1	7	na	na	0	1	9	0	0	1	1		48	0	1	0	??	0	0	0	Photos of burn	56	SPIT-B-010	1	2019-08-09	08:06:00	0	2.32778	2	4500	1013	66	0	n/a	0			2	2	6	0	8	10	1	400	1
SPIT-B-011	2009-03-06	2019-08-19	2019-08-21	1	0	na	na	0	1	9	0	0	1	1	2 days	48	0	1	0	07:00:00	1	0	0		57	SPIT-B-011	1	2019-08-28	08:22:00	0	10.4778	10	4055	1086	90	0	n/a	0			3	1	5	0	10	9	1	2700	1
SPIT-B-012	2013-01-16	2019-08-24	2019-08-24	2	5	na	na	0	2	6	0	0	1	1	2 hour	2	0	1	0	09:30:00	1	0	0		58	SPIT-B-012	1	2019-08-30	08:10:00		6.62222	6	4104	1089	90	0	n/a	0			2	1	3	0	9	6	1	450	1
SPIT-B-013	2017-04-20	2019-08-24	2019-08-27	0.5	5	na	na	0	2	6	0	0	1	0		72	0	1	0	06:25:00	1	0	0	Presented to Logan first, Photos of burn	59	SPIT-B-013	1	2019-08-30	08:47:00	1	2.36111	2	4103	1061	83	1	n/a	1			1	0	2	0	8	3	1	400	1
SPIT-B-014	2013-10-26	2019-11-03	2019-11-03	<1	8	na	na	1	2	8	0	0	1	0	1 hour	4	0	1	0	11:00:00	1	0	1	Presented to Boonah (1 hour)	60	SPIT-B-014	1	2019-11-08	07:40:00	1	6.03333	6	4053	1054	82	0	n/a	0			2	2	4	0	6	8	1	350	1
SPIT-B-015	2013-02-09	2019-11-11	2019-11-14	1	8	na	na	0	1	10	0	0	1	0	5.5 hour	72	1	1	0	10:00:00	1	0	1	Presented to Ipswich (5.5 hours post)	61	SPIT-B-015	1	2019-11-18	07:35:00	0	6.775	6	4300	991	54	2	n/a	0			1	1	3	0	8	5	1	600	1
SPIT-B-016	2017-08-11	2019-11-11	2019-11-12	2	0	1	6	3	1	14	0	0	1	1		24	1	1	0	17:30:00	1	0	1		62	SPIT-B-016	1	2019-11-18	07:55:00	0	2.26944	2	4112	1046	79	2	n/a	0			0	0	2	3	3	5	1	40	1
SPIT-B-017	2017-12-11	2019-11-11	2019-11-11	<1	6	na	na	0	1	7	0	0	1	1	1 hour	1	0	1	0	10:00:00	1	0	1	QAS fentynal	63	SPIT-B-017	1	2019-11-18	09:43:00	1	1.93611	1	4077	863	5	2	n/a	0			2	4	2	1	8	9	1	0	1
SPIT-B-018	2014-06-17	2019-11-10	2019-11-10	1	5	na	na	0	2	11	0	0	1	1	5 hours	5	0	1	0	17:00:00	1	0	1		64	SPIT-B-018	1	2019-11-18	10:35:00	1	5.41944	5	4305	924	20	0	n/a	0			0	2	5	0	10	7	1	400	0
SPIT-B-019	2012-09-20	2019-11-14	2019-11-16	1	6	na	na	0	3	7	0	0	1	1		72	1	1	0	??	1	0	1	Photos of burn	65	SPIT-B-019	1	2019-11-21	07:46:00	1	7.16944	7	4207	933	23	0	n/a	4			1	2	5	0	4	8	1	40	1
SPIT-B-020	2012-01-24	2019-11-27	2019-11-29	<1	5	na	na	0	2	6	0	0	1	1		48	1	1	0	??	1	0	1		66	SPIT-B-020	1	2019-12-03	07:35:00	0	2.85833	2	4506	929	22	0	n/a	1			6	2	8	1	8	17	1	450	0
SPIT-B-021	2017-06-21	2019-12-13	2019-11-16	1	5	na	na	0	2	6	0	0	1	0	1 hour	72	0	1	0	18:00:00	1	0	0	Presented to Logan first (1 hour)	67	SPIT-B-021	1	2019-12-19	07:44:00	0	2.49444	2	4207	933	23	1	n/a	1			1	0	7	1	7	9	1	200	1
SPIT-B-022	2009-08-17	2019-12-13	2019-11-16	1	5	na	na	0	0	6	0	0	11	0		72	0	1	0	4:15PM	1	0	0	Presented to Logan (13/12/2019)	68	SPIT-B-022	1	2019-12-19	08:02:00	1	10.3389	10	4127	970	43	1	n/a	10			9	6	10	4	6	29	1	1300	1
SPIT-B-023	2012-04-12	2019-12-14	2019-12-17	1	2	na	na	1	1	6	0	0	1	0	3 hour	24	0	1	0	17:40:00	1	0	0	Presented to Caboolture (3 hours)	69	SPIT-B-023	1	2019-12-20	07:43:00	1	7.68889	7	4510	898	10	0	n/a	0			8	5	10	5	4	28	1	380	1
SPIT-B-024	2017-07-12	2019-12-17	2019-12-19	1	5	na	na	3	3	18	0	0	1	0	3 hour	48	1	0	0	13:30:00	1	0	1	Presented to Ipswich (3 hours)	70	SPIT-B-024	1	2019-12-23	08:18:00	0	2.44722	2	4305	924	20	0	n/a	0			0	1	3	2	5	6	1	200	1
SPIT-B-025	2009-03-06	2019-12-15	2019-12-18	30	3	10	na	0	4	8	0	0	1	0		72	1	1	0	Undetermined	1	3	0	Presented to GC hospital (15/12/2019)	71	SPIT-B-025	1	2019-12-23	08:33:00	0	10.7972	10	4154	1133	97	0	n/a	1			4	0	5	4	10	13	1	650	1
SPIT-B-026	2012-10-18	2019-12-24	2019-12-30	1	7	na	na	3	2	13	0	0	1	0		144	0	1	0	??	1	0	0	Presented to Stanthorpe (27/12/2019)	72	SPIT-B-026	1	2020-01-06	08:04:00	1	7.21667	7	4380	920	17	0	n/a	1			1	3	6	0	6	10	1	1400	1
SPIT-B-027	2005-04-13	2019-12-31	2020-01-03	10	3	1	10	0	4	10	0	0	0	0		96	1	1	0	Undetermined	0	0	0	Presented to Boonah (31/12/2019)	73	SPIT-B-027	1	2020-01-10	09:13:00	0	14.7417	14	4309	959	37	0	n/a	1			9	5	7	6	3	27	1	2800	0
SPIT-B-028	2017-10-09	2020-01-06	2020-01-09	3	6	2	na	0	1	8	0	0	1	0		72	0	1	0	??	1	0	0	QAS to Presented to Maclean District Hospital (6/1/2020), GP on the 8/01/2020.	74	SPIT-B-028	1	2020-01-14	07:41:00	1	2.26389	2	4305	924	20	0	n/a	0			1	2	5	0	8	8	1	0	1
SPIT-B-029	2008-01-24	2020-01-11	2020-01-14	1	6	na	na	0	1	6	0	0	1	0	2 hours	72	0	1	0	??	1	0	1	Presented to Caboolture (2 hours)	75	SPIT-B-029	1	2020-01-17	07:44:00	0	11.9806	11	4510	898	10	0	n/a	0			0	0	3	2	7	5	1	1000	1
SPIT-B-030	2008-01-06	2020-01-13	2020-01-16	<1	5	na	na	na	0	7	0	0	1	0		72	0	1	0	??	1	0	1	Presented to Prince charles (same day), no photos	76	SPIT-B-030	1	2020-01-20	08:03:00	0	12.0389	12	4054	1027	72	0	n/a	1			4	0	1	2	10	7	1	700	0
SPIT-B-031	2014-12-02	2020-01-12	2020-01-12	1	8	na	na	2	3	27	1	1	1	1		Same day	0	0	1	??	1	0	1	PI (on day of collection), photos	77	SPIT-B-031	1	2020-01-21	09:46:00	1	5.13611	5	4128	1039	77	0	n/a	2			2	2	5	0	8	9	1	150	1
SPIT-B-032	2013-02-14	2020-01-13	2020-01-13	3	6	2	na	0	1	9	0	0	1	1		1	0	1	0	15:00:00	0	1	0		78	SPIT-B-032	1	2020-01-22	08:41:00	0	6.93889	6	4053	1054	82	1	n/a	3			2	2	6	1	10	11	1	600	0
SPIT-B-033	2014-10-08	2020-01-23	2020-01-28	2	3	1	na	0	1	8	0	0	1	1		120	0	1	1	??	1	0	0	Photos of burn,	79	SPIT-B-033	1	2020-01-31	07:30:00	0	5.31389	5	4501	936	25	0	n/a	1			0	2	0	0	9	2	1	1400	0
SPIT-B-034	2004-02-06	2020-01-24	2020-01-25	1	7	na	na	2	2	14	0	0	1	0		24	1	0	0	10:00:00	1	3	1	Presented to GP on 24/1/2020 Photos of burn	80	SPIT-B-034	1	2020-01-31	07:58:00	1	15.9861	15	4061	1114	95	0	n/a	2			8	1	5	3	8	17	1	1700	0
SPIT-C-001	2018-01-31	na	na	na	na	na	na	na	na	na	na	na	na	na	na	na	na	na	na	na	na	na	na	na	1	SPIT-C-001	0	2019-09-24	08:54:00	0	1.65	1	4509	1041	77	0	n/a	0	n/a	n/a	2	3	10	4	6	19	1	20	0
SPIT-C-002	2009-03-30	na	na	na	na	na	na	na	na	na	na	na	na	na	na	na	na	na	na	na	na	na	na	na	2	SPIT-C-002	0	2019-09-25	07:17:00	0	10.4861	10	4021	914	15	0	n/a	0	n/a	n/a	2	3	7	3	10	15	1	1900	1
SPIT-C-003	2012-05-26	na	na	na	na	na	na	na	na	na	na	na	na	na	na	na	na	na	na	na	na	na	na	na	3	SPIT-C-003	0	2019-09-25	07:17:00	0	7.33056	7	4021	914	15	0	n/a	0	n/a	n/a	7	3	5	2	10	17	1	600	1
SPIT-C-004	2016-07-31	na	na	na	na	na	na	na	na	na	na	na	na	na	na	na	na	na	na	na	na	na	na	na	4	SPIT-C-004	0	2019-09-25	07:21:00	0	3.15278	3	4021	914	15	0	n/a	0	n/a	n/a	0	3	2	0	8	5	1	400	1
SPIT-C-005	2013-07-27	na	na	na	na	na	na	na	na	na	na	na	na	na	na	na	na	na	na	na	na	na	na	na	5	SPIT-C-005	0	2019-09-25	08:15:00	0	6.16111	6	4020	972	44	0	n/a	0	n/a	n/a	2	0	3	0	10	5	1	500	1
SPIT-C-006	2015-12-07	na	na	na	na	na	na	na	na	na	na	na	na	na	na	na	na	na	na	na	na	na	na	na	6	SPIT-C-006	0	2019-09-25	08:30:00	0	3.8	3	4019	938	26	0	n/a	1	1.5	1	0	0	3	2	10	5	1	450	1
SPIT-C-007	2015-07-15	na	na	na	na	na	na	na	na	na	na	na	na	na	na	na	na	na	na	na	na	na	na	na	7	SPIT-C-007	0	2019-09-25	08:46:00	0	4.19444	4	4508	883	7	0	n/a	0	n/a	n/a	1	0	0	0	10	1	1	500	0
SPIT-C-008	2016-08-11	na	na	na	na	na	na	na	na	na	na	na	na	na	na	na	na	na	na	na	na	na	na	na	8	SPIT-C-008	0	2019-09-25	08:46:00	1	3.12222	3	4019	938	26	0	n/a	1	0	2	4	1	5	0	8	10	1	350	1
SPIT-C-009	2014-08-28	na	na	na	na	na	na	na	na	na	na	na	na	na	na	na	na	na	na	na	na	na	na	na	9	SPIT-C-009	0	2019-09-25	09:00:00	1	5.075	5	4020	972	44	0	n/a	0	n/a	n/a	0	2	5	0	6	7	1	500	2
SPIT-C-010	2016-05-19	na	na	na	na	na	na	na	na	na	na	na	na	na	na	na	na	na	na	na	na	na	na	na	10	SPIT-C-010	0	2019-09-25	09:19:00	1	3.35	3	4019	938	26	0	n/a	0	n/a	n/a	2	4	4	2	8	12	1	600	1
SPIT-C-011	2016-03-11	na	na	na	na	na	na	na	na	na	na	na	na	na	na	na	na	na	na	na	na	na	na	na	11	SPIT-C-011	0	2019-09-25	09:20:00	1	3.53889	3	4506	929	22	0	n/a	0	n/a	n/a	3	3	6	3	5	15	1	400	1
SPIT-C-012	2016-07-20	na	na	na	na	na	na	na	na	na	na	na	na	na	na	na	na	na	na	na	na	na	na	na	12	SPIT-C-012	0	2019-09-25	09:40:00	1	3.18056	3	4020	972	44	0	n/a	1	0.5	1	1	3	3	1	8	8	1	600	1
SPIT-C-013	2016-03-17	na	na	na	na	na	na	na	na	na	na	na	na	na	na	na	na	na	na	na	na	na	na	na	13	SPIT-C-013	0	2019-09-26	06:50:00	0	3.525	3	4019	938	26	0	n/a	0	n/a	n/a	0	2	1	2	9	5	1	350	1
SPIT-C-014	2015-02-15	na	na	na	na	na	na	na	na	na	na	na	na	na	na	na	na	na	na	na	na	na	na	na	14	SPIT-C-014	0	2019-09-26	07:10:00	0	4.61389	4	4022	935	24	5	0	0	n/a	n/a	1	4	8	1	6	14	1	500	1
SPIT-C-015	2015-06-06	na	na	na	na	na	na	na	na	na	na	na	na	na	na	na	na	na	na	na	na	na	na	na	15	SPIT-C-015	0	2019-09-26	07:10:00	0	4.30556	4	4019	938	26	0	n/a	0	n/a	n/a	1	0	3	0	10	4	1	150	1
SPIT-C-016	2009-05-08	na	na	na	na	na	na	na	na	na	na	na	na	na	na	na	na	na	na	na	na	na	na	na	16	SPIT-C-016	0	2019-09-26	07:40:00	0	10.3833	10	4021	914	15	0	n/a	0	n/a	n/a	6	2	9	2	9	19	1	800	1
SPIT-C-017	2010-12-26	na	na	na	na	na	na	na	na	na	na	na	na	na	na	na	na	na	na	na	na	na	na	na	17	SPIT-C-017	0	2019-09-26	07:40:00	1	8.75	8	4021	914	15	0	n/a	0	n/a	n/a	1	1	6	0	9	8	1	500	1
SPIT-C-018	2014-06-03	na	na	na	na	na	na	na	na	na	na	na	na	na	na	na	na	na	na	na	na	na	na	na	18	SPIT-C-018	0	2019-09-26	08:11:00	0	5.31389	5	4020	972	44	0	n/a	0	n/a	n/a	0	1	7	0	8	8	1	5	2
SPIT-C-019	2007-11-13	na	na	na	na	na	na	na	na	na	na	na	na	na	na	na	na	na	na	na	na	na	na	na	19	SPIT-C-019	0	2019-09-26	08:25:00	0	11.8694	11	4021	914	15	0	n/a	1	2	1	0	0	0	0	10	0	1	500	1
SPIT-C-020	2009-08-31	na	na	na	na	na	na	na	na	na	na	na	na	na	na	na	na	na	na	na	na	na	na	na	20	SPIT-C-020	0	2019-09-26	08:35:00	1	10.0722	10	4021	914	15	0	n/a	0	n/a	n/a	0	1	6	0	9	7	1	800	1
SPIT-C-021	2015-05-01	na	na	na	na	na	na	na	na	na	na	na	na	na	na	na	na	na	na	na	na	na	na	na	21	SPIT-C-021	0	2019-09-26	08:42:00	0	4.40278	4	4019	938	26	0	n/a	0	n/a	n/a	3	0	2	0	9	5	1	800	1
SPIT-C-022	2017-03-23	na	na	na	na	na	na	na	na	na	na	na	na	na	na	na	na	na	na	na	na	na	na	na	22	SPIT-C-022	0	2019-09-26	08:42:00	1	2.50833	2	4019	938	26	0	n/a	0	n/a	n/a	1	0	0	1	10	2	1	350	1
SPIT-C-023	2016-03-29	na	na	na	na	na	na	na	na	na	na	na	na	na	na	na	na	na	na	na	na	na	na	na	23	SPIT-C-023	0	2019-09-26	09:00:00	1	3.49167	3	4020	972	44	0	n/a	0	n/a	n/a	1	1	3	0	9	5	1	200	1
SPIT-C-024	2017-12-28	na	na	na	na	na	na	na	na	na	na	na	na	na	na	na	na	na	na	na	na	na	na	na	24	SPIT-C-024	0	2019-09-26	09:15:00	1	1.74444	1	4019	938	26	0	n/a	0	n/a	n/a	0	1	0	3	10	4	1	150	2
SPIT-C-025	2016-11-30	na	na	na	na	na	na	na	na	na	na	na	na	na	na	na	na	na	na	na	na	na	na	na	25	SPIT-C-025	0	2019-09-27	06:45:00	0	2.825	2	4019	938	26	0	n/a	0	n/a	n/a	6	5	6	5	5	22	1	200	1
SPIT-C-026	2016-06-14	na	na	na	na	na	na	na	na	na	na	na	na	na	na	na	na	na	na	na	na	na	na	na	26	SPIT-C-026	0	2019-09-27	07:35:00	1	3.28611	3	4021	914	15	0	n/a	0	n/a	n/a	2	1	5	0	7	8	1	350	1
SPIT-C-027	2015-07-19	na	na	na	na	na	na	na	na	na	na	na	na	na	na	na	na	na	na	na	na	na	na	na	27	SPIT-C-027	0	2019-09-27	07:35:00	0	4.18889	4	4020	972	44	0	n/a	0	n/a	n/a	1	3	6	1	8	11	1	300	1
SPIT-C-028	2017-03-07	na	na	na	na	na	na	na	na	na	na	na	na	na	na	na	na	na	na	na	na	na	na	na	28	SPIT-C-028	0	2019-09-27	08:55:00	0	2.55556	2	4019	938	26	1	n/a	0	n/a	n/a	2	1	6	3	9	12	1	30	1
SPIT-C-029	2014-11-30	na	na	na	na	na	na	na	na	na	na	na	na	na	na	na	na	na	na	na	na	na	na	na	29	SPIT-C-029	0	2019-09-30	07:42:00	1	4.83333	4	4019	938	26	0	n/a	0	n/a	n/a	5	2	8	0	8	15	1	600	1
SPIT-C-030	2015-04-30	na	na	na	na	na	na	na	na	na	na	na	na	na	na	na	na	na	na	na	na	na	na	na	30	SPIT-C-030	0	2019-09-30	08:37:00	0	4.41667	4	4019	938	26	0	n/a	0	n/a	n/a	1	0	1	0	9	2	1	250	1
SPIT-C-031	2012-06-11	na	na	na	na	na	na	na	na	na	na	na	na	na	na	na	na	na	na	na	na	na	na	na	31	SPIT-C-031	0	2019-09-30	09:00:00	1	7.30278	7	4019	938	26	1	n/a	1	0.83	0	0	2	6	missing	7	8	1	400	1
SPIT-C-032	2014-10-09	na	na	na	na	na	na	na	na	na	na	na	na	na	na	na	na	na	na	na	na	na	na	na	32	SPIT-C-032	0	2019-10-01	08:25:00	0	2.93611	2	4020	972	44	0	n/a	0	n/a	n/a	0	0	5	1	10	6	1	400	0
SPIT-C-033	2016-10-24	na	na	na	na	na	na	na	na	na	na	na	na	na	na	na	na	na	na	na	na	na	na	na	33	SPIT-C-033	0	2019-10-02	07:45:00	1	2.93889	2	4019	938	26	0	n/a	0	n/a	n/a	1	2	7	1	6	11	1	400	2
SPIT-C-034	2016-10-24	na	na	na	na	na	na	na	na	na	na	na	na	na	na	na	na	na	na	na	na	na	na	na	34	SPIT-C-034	0	2019-10-02	07:45:00	0	2.875	2	4019	938	26	0	n/a	0	n/a	n/a	1	0	2	0	9	3	1	250	2
SPIT-C-035	2016-11-17	na	na	na	na	na	na	na	na	na	na	na	na	na	na	na	na	na	na	na	na	na	na	na	35	SPIT-C-035	0	2019-10-02	08:20:00	0	3.03611	3	4017	1017	67	0	n/a	0	n/a	n/a	1	1	3	1	7	6	1	350	2
SPIT-C-036	2016-09-19	na	na	na	na	na	na	na	na	na	na	na	na	na	na	na	na	na	na	na	na	na	na	na	36	SPIT-C-036	0	2019-10-02	08:20:00	1	4.47778	4	4019	938	26	0	n/a	0	n/a	n/a	2	4	9	1	6	16	1	0	2
SPIT-C-037	2015-04-10	na	na	na	na	na	na	na	na	na	na	na	na	na	na	na	na	na	na	na	na	na	na	na	37	SPIT-C-037	0	2019-10-02	08:40:00	1	4.47778	4	4022	935	24	0	n/a	0	n/a	n/a	3	1	4	2	10	10	1	600	2
SPIT-C-038	2017-02-02	na	na	na	na	na	na	na	na	na	na	na	na	na	na	na	na	na	na	na	na	na	na	na	38	SPIT-C-038	0	2019-10-02	08:53:00	0	2.66667	2	4503	979	47	1	n/a	0	n/a	n/a	2	1	2	1	7	6	1	150	1
SPIT-C-039	2015-04-09	na	na	na	na	na	na	na	na	na	na	na	na	na	na	na	na	na	na	na	na	na	na	na	39	SPIT-C-039	0	2019-10-03	08:22:00	0	4.48333	4	4020	972	44	0	n/a	0	n/a	n/a	1	0	0	1	10	2	1	400	1
SPIT-C-040	2017-04-13	na	na	na	na	na	na	na	na	na	na	na	na	na	na	na	na	na	na	na	na	na	na	na	40	SPIT-C-040	0	2019-10-03	08:23:00	1	2.47222	2	4020	972	44	0	n/a	0	n/a	n/a	0	3	4	2	6	9	1	400	1
SPIT-C-041	2016-04-11	na	na	na	na	na	na	na	na	na	na	na	na	na	na	na	na	na	na	na	na	na	na	na	41	SPIT-C-041	0	2019-10-03	08:38:00	1	3.47778	3	4505	979	47	0	n/a	0	n/a	n/a	1	2	9	0	5	12	1	350	2
SPIT-C-042	2017-06-07	na	na	na	na	na	na	na	na	na	na	na	na	na	na	na	na	na	na	na	na	na	na	na	42	SPIT-C-042	0	2019-10-03	08:54:00	0	2.32222	2	4504	1027	72	0	n/a	0	n/a	n/a	2	3	3	2	8	10	1	50	2
SPIT-C-043	2014-11-18	na	na	na	na	na	na	na	na	na	na	na	na	na	na	na	na	na	na	na	na	na	na	na	43	SPIT-C-043	0	2019-10-04	08:57:00	0	4.87778	4	4019	938	26	0	n/a	0	n/a	n/a	2	1	2	1	9	6	1	400	1
SPIT-C-044	2014-12-31	na	na	na	na	na	na	na	na	na	na	na	na	na	na	na	na	na	na	na	na	na	na	na	44	SPIT-C-044	0	2019-10-04	08:57:00	1	4.76111	4	4017	1017	67	0	n/a	0	n/a	n/a	1	0	3	*	7*	4	1	400	1
SPIT-C-045	2017-01-12	na	na	na	na	na	na	na	na	na	na	na	na	na	na	na	na	na	na	na	na	na	na	na	45	SPIT-C-045	0	2019-10-04	09:11:00	0	2.72778	2	4019	938	26	0	n/a	0	n/a	n/a	n/a	n/a	n/a	n/a	n/a	0	1	80	1
SPIT-C-046	2016-04-14	na	na	na	na	na	na	na	na	na	na	na	na	na	na	na	na	na	na	na	na	na	na	na	46	SPIT-C-046	0	2019-10-04	09:25:00	0	3.47222	3	4020	972	44	0	n/a	0	n/a	n/a	1	1	2	2	9	6	1	250	1
[truncated: 19 more columns]

## Sheet: Sample demographics code book
Code	Sample	ID	Cohort	Date of Collection	Collection time	Gender	DOB	Age_Decimal	Age_Interval	Postcode	SEIFA-IRAD Score	SEIFA-IRAD Percentile Country	Ethnicity 1	Ethnicity 2	Trauma?	Trauma Age (year)	Trauma Type	SDQ_EmotionalProblems	SDQ_ConductProblem	SDQ_Hyperactivity	SDQ_PeerProblems	SDQ_ProsocialScale	SDQ_TotalDifficulties	SWAB	Drool Vol (microlitres)	Eaten Recently	Food Eaten	Notes	PEDS_ES	CTSQ	Pre_Pain_Parent	Peak_Pain_Parent	Post_Pain_Parent	Pre_Anxiety_Parent	Peak_Anxiety_Parent	Post_Anxiety_Parent	Parental_Pre_Anxiety	Parental_Peak_Anxiety	Parental_Post_Anxiety	Pre_Pain_Child	Peak_Pain_Child	Post_Pain_Child	Pre_Anxiety_Child	Peak_Anxiety_Child	Post_Anxiety_Child	Burn injury date	Burn Injury Time	TBSA	Burn Anatomical Location (1,2 & 3)
0			Control			Female							Anglo/European/Caucasian?White Australian	Anglo/European/Caucasian?White Australian	No		Accident or Crash							No		No																						%	Head
1			Patient			Male							Aboriginal &/or Torres Strait Islander	Aboriginal &/or Torres Strait Islander	Yes		Hospitalisation							Yes		Yes																							Chest
2													Asian	Asian			Premature Baby									Unknown																							Abdomen
3													Middle Eastern	Middle Eastern																																			Shoulder
4													African	African																																			Arm
5													Pacific Islander	Pacific Islander																																			Hand (Left or Right)
6													Other	Other																																			Thigh (left or Right)
7																																																	Lower leg (Left or Right)
8																																																	Foot (Left or Right)
9																																																	Groin
10																																																	Back
[truncated: 16 more columns]

## Sheet: Total Protein Conc
	Participant	Average Protein Concentration (ug/mL)	use first replicate
	Burns					Burn	Control
	SPIT-B-001	571.292	571.292			571.292
	SPIT-B-002	815.233	815.233			815.233	328.228
	SPIT-B-003	301.557
	SPIT-B-004
	SPIT-B-005	1012.18	1012.18			1012.18	302.112
	SPIT-B-006	608.448	608.448			608.448	909.515
	SPIT-B-007	3607.39	3607.39			3607.39
	SPIT-B-008	1510	1510			1510	1478.88
	SPIT-B-009	934.052	934.052			934.052	737.135
	SPIT-B-010	884.803	884.803			884.803	505.993
	SPIT-B-011 #1	560.707	560.707			560.707	634.462
	SPIT-B-011 #2	423.942					347.492
	SPIT-B-011 #3	405.027					398.42
	SPIT-B-012	1389.41	1389.41			1389.41	444.782
	SPIT-B-013	769.118	769.118			769.118	655.517
	SPIT-B-014	2097.63	2097.63			2097.63	832.628
	SPIT-B-015	1668.99	1668.99			1668.99
	SPIT-B-016						801.615
	SPIT-B-017						561.005
	SPIT-B-018	771.792	771.792			771.792
	SPIT-B-019						1353.03
	SPIT-B-020	750.117	750.117			750.117	1256.39
	SPIT-B-021	1068.06	1068.06			1068.06	519.378
	SPIT-B-022	1024.37	1024.37			1024.37	138.385
	SPIT-B-023	1326.95	1326.95			1326.95	1091.03
	SPIT-B-024	732.733
	SPIT-B-025	814.228					405.765
	SPIT-B-026	1027.19	1027.19			1027.19	656.44
	SPIT-B-027 #1	672.408					489.473
	SPIT-B-027 #2	630.952
	SPIT-B-028						978.305
	SPIT-B-029	1775.97	1775.97			1775.97	1364.5
	SPIT-B-030	892.047	892.047			892.047	1008.04
	SPIT-B-031	1494.81					789.057
	SPIT-B-032	637.623	637.623			637.623	640.162
	SPIT-B-033 #1	1275.26	1275.26			1275.26	580.765
	SPIT-B-033 #2	1380.25					671.812
	SPIT-B-034 #1	512.102
	SPIT-B-034 #2	510.475					837.918
	median	850.018	1012.18
	minimum	301.557	560.707				845.947
	maximum	3607.39	3607.39				525.53
	Participant	Average Protein Concentration (ug/mL)					797.34
	Control
	SPIT-C-001						716.26
	SPIT-C-002 #1	328.228	328.228				814.583
	SPIT-C-002 #2	762.85
	SPIT-C-002 #3	989.495					1140.67
	SPIT-C-003	302.112	302.112
	SPIT-C-004	909.515	909.515
	SPIT-C-005	1753.93
	SPIT-C-006	1478.88	1478.88
	SPIT-C-007	737.135	737.135
	SPIT-C-008	505.993	505.993
	SPIT-C-009	634.462	634.462
	SPIT-C-010	347.492	347.492
	SPIT-C-011	398.42	398.42
	SPIT-C-012	444.782	444.782
	SPIT-C-013	655.517	655.517
	SPIT-C-014	832.628	832.628
	SPIT-C-015	1174.61
	SPIT-C-016	801.615	801.615
	SPIT-C-017	561.005	561.005
	SPIT-C-018
	SPIT-C-019	1353.03	1353.03
	SPIT-C-020	1256.39	1256.39
	SPIT-C-021	519.378	519.378
	SPIT-C-022	138.385	138.385
	SPIT-C-023	1091.03	1091.03
	SPIT-C-024	1140.49
	SPIT-C-025	405.765	405.765
	SPIT-C-026	656.44	656.44
	SPIT-C-027	489.473	489.473
	SPIT-C-028
	SPIT-C-029	978.305	978.305
	SPIT-C-030	1364.5	1364.5
	SPIT-C-031	1008.04	1008.04
	SPIT-C-032	789.057	789.057
	SPIT-C-033	640.162	640.162
	SPIT-C-034	580.765	580.765
	SPIT-C-035	671.812	671.812
	SPIT-C-036
	SPIT-C-037	837.918	837.918
	SPIT-C-038	606.763
	SPIT-C-039	845.947	845.947
	SPIT-C-040	525.53	525.53
	SPIT-C-041	797.34	797.34
	SPIT-C-042
	SPIT-C-043	716.26	716.26
	SPIT-C-044	814.583	814.583
	SPIT-C-045
	SPIT-C-046	1140.67	1140.67
	median	749.992	694.036
	minimum	138.385	138.385
	maximum	1753.93	1478.88
	t-test	0.0376783	0.00139649

## Sheet: CycLoess-normalized data
proteinID	LC111	LC113	LC114	LC115	LC116	LC117	LC118	LC119	LC120	LC121	LC122	LC123	LC125	LC126	LC127	LC128	LC129	LC130	LC131	LC132	LC133	LC134	LC135	LC136	LC137	LC138	LC139	LC140	LC141	LC142	LC143	LC144	LC146	LC147	LC148	LC149	LC150	LC151	LC152	LC153	LC154	LC155	LC157	LC158	LC161	LC162	LC163	LC164	LC165
irt|iRT_peptides|	23.1155	22.5864	22.4076	22.1097	24.291	23.2826	24.2247	24.2882	24.9581	22.6085	23.3382	22.6187	23.7206	22.3413	23.3112	22.2848	23.716	31.4792	30.0338	24.8517	24.3537	24.3203	23.1768	23.0391	24.6067	23.0887	23.9036	30.3013	26.4999	24.2178	23.0868	23.0577	23.4373	23.0026	24.5896	27.6884	23.8637	21.5447	26.2292	25.9854	22.7619	21.5925	22.7314	28.5362	22.4702	23.1092	23.0806	29.0351	22.5081
RRRRRsp|P33402|GCYA2_HUMAN	10.6421	10.5992	8.98038	10.2188	12.5946	11.6958	11.6234	12.9822	12.6959	11.0043	14.0501	11.7159	11.5563	10.9052	12.6561	9.14491	11.4221	13.7591	12.9105	12.4078	10.8254	13.2336	11.2775	12.7655	14.1814	12.6692	12.0616	11.1574	11.6311	10.8967	8.77285	10.5443	11.5225	10.2878	11.9995	10.5289	11.2489	8.76613	10.5927	9.92695	11.7683	10.1943	9.80851	12.6828	13.2008	10.3561	8.46678	13.6542	9.71213
A0A075B6H7	14.9483	14.1537	14.7876	15.5489	13.7206	12.5213	9.74521	11.9571	10.0352	13.5004	12.8956	10.4956	11.918	14.9437	12.1004	10.656	11.2609	11.7149	10.3235	10.5702	11.4174	12.1069	12.2694	13.5309	12.6277	12.8474	13.627	11.3397	12.2609	11.6762	8.26676	13.7793	14.5517	11.0572	12.0784	10.5826	11.5786	12.1675	11.1631	10.8442	11.028	10.7342	12.5675	10.4424	10.384	12.7007	13.6751	12.9858	11.0903
A0A075B6H9	NA	9.67236	14.0787	11.3939	12.9733	8.01094	11.4026	NA	8.74223	13.6415	7.82821	11.5783	NA	10.1081	8.01508	8.81656	10.0899	9.91818	10.6291	NA	10.6764	NA	NA	9.248	8.87627	7.95606	NA	11.6314	11.0867	NA	8.84206	10.9979	11.3938	NA	9.47808	NA	14.728	7.87198	14.8309	9.70435	8.87496	13.2431	11.6048	8.38613	14.4039	14.6718	9.06758	11.3287	14.2989
A0A075B6I0	17.4348	17.0886	15.0301	18.2626	9.78478	10.763	10.52	12.9217	11.7321	9.55167	10.2917	18.891	9.82681	12.6529	10.7811	7.58555	12.2494	11.8564	10.2751	9.39858	9.38906	11.8296	9.76001	16.0655	9.80198	14.01	10.0011	10.8558	11.4401	8.40545	14.568	15.194	8.93061	12.121	11.2752	10.3284	10.2028	12.0709	10.845	10.1099	14.4885	10.9755	12.8276	9.51566	9.61458	9.14568	13.7106	10.08	10.1614
A0A075B6I9	13.671	13.6668	14.2252	14.9387	11.1014	11.2514	9.95123	11.9661	12.3781	12.3389	10.6099	14.4441	10.8715	13.2244	12.2689	9.46951	11.8743	11.4512	12.4243	13.0416	11.7239	11.3247	10.361	13.4915	11.2691	13.3291	9.96076	10.9949	12.4839	11.2522	12.3225	12.8251	11.6953	11.177	11.954	12.8784	10.9556	11.7932	11.7371	10.9657	14.528	12.9907	10.4257	12.647	11.0951	11.548	13.9324	12.5784	12.0011
A0A075B6J9	14.7533	13.7754	7.65541	15.5632	11.7046	13.247	14.0151	12.9896	10.9806	13.2921	8.47493	14.7876	13.3458	14.6831	13.6226	10.7625	11.599	10.3342	10.1389	11.1191	10.7787	9.39331	14.4048	13.6724	10.9829	12.7356	12.1948	10.3599	10.8444	13.7355	9.82008	10.8948	11.4145	14.5432	12.4964	11.3616	11.1305	13.6998	12.099	9.43614	14.4931	12.8693	13.5877	11.3051	14.1634	8.53288	10.9984	11.8565	11.7879
A0A075B6K4	11.9971	11.2705	9.42937	9.48929	10.3761	8.29486	10.4802	15.7276	9.8007	8.40364	14.8518	12.5924	16.0638	13.4434	14.1229	13.7656	10.9964	10.5024	11.0009	10.5678	13.1081	12.9148	15.0728	13.2916	10.0652	13.9288	11.9906	10.0999	9.41413	14.3606	12.4811	12.4707	15.638	15.5958	9.51684	9.65199	13.5015	13.4606	8.73387	14.2701	11.6701	13.3323	11.6381	9.15171	14.5432	13.2914	13.7759	15.1643	14.7556
A0A075B6K5	10.8416	11.788	11.827	11.3853	13.6766	11.9821	13.4046	13.6491	11.8311	11.8753	12.8801	11.515	12.4959	11.9093	11.6499	12.0703	11.908	11.5622	16.0051	12.7209	12.0326	14.6442	12.3019	11.529	11.0842	11.5867	12.7655	12.6172	12.1906	13.5511	12.5296	12.4639	12.2664	12.5615	11.8683	13.5668	13.181	13.977	15.3275	12.8433	12.3549	13.0484	12.2553	12.0543	14.1764	12.9745	12.6492	16.065	12.1746
A0A075B6S5	16.1518	16.2752	15.0203	15.9087	14.2036	15.4459	17.0577	15.163	13.1475	14.9586	15.3156	16.3968	15.4118	16.1706	14.6902	14.9047	15.2762	14.2283	13.5934	14.3001	15.7942	13.5049	14.714	16.4791	17.4945	15.553	15.2196	14.7133	16.4647	15.1142	15.9603	15.1805	16.2521	15.2578	15.1961	14.2896	15.6833	15.5345	15.2612	15.7125	15.0013	15.931	14.0528	14.8258	15.2902	14.9712	14.8755	16.0497	14.9955
A0A087WSX0	14.857	14.0243	13.5514	15.2529	11.1802	16.7132	10.9269	11.7063	13.0726	13.3054	13.7825	15.0474	14.55	14.4329	12.8793	12.4242	11.7295	11.9572	12.627	12.5488	14.1414	11.9616	13.8599	12.6578	12.3306	13.3183	13.9703	11.5744	13.2586	13.9588	12.8241	13.2731	13.9941	14.206	12.2427	11.1693	11.0631	15.1809	13.6574	12.5202	15.6252	13.1378	14.4572	11.9015	12.7906	10.7392	14.6469	11.7493	12.9017
A0A087WSY6	17.1249	15.2784	17.0971	17.3164	14.6414	15.6158	14.8733	12.5927	15.0351	15.9801	13.4908	16.8243	13.4325	15.0896	12.7568	15.264	12.5715	14.5981	13.6376	14.932	14.5905	12.1445	11.7387	14.9711	14.5543	14.9698	12.0774	14.3905	15.1087	12.2494	14.4439	16.0427	14.6938	12.7125	15.3958	15.1469	13.3229	14.7068	14.0057	13.7076	17.2078	14.9923	14.3524	13.3346	12.1288	12.5299	16.9512	13.8344	12.8487
A0A0A0MS15	17.3759	15.9125	16.9747	17.3759	12.8437	13.1462	14.9537	14.5581	14.34	15.8355	15.5574	15.8807	14.4702	16.4479	14.2668	14.1505	12.7619	14.2572	15.0681	12.3299	13.8674	12.5472	15.8947	16.81	15.9262	16.7505	17.8424	14.6398	14.0443	16.7634	16.9588	16.433	12.9003	17.0475	14.2115	14.7594	14.7475	13.6458	15.5467	14.7879	13.8523	17.3804	12.6481	13.7537	12.9659	14.6341	15.8854	13.9523	12.6126
A0A0A0MS14	15.678	13.9139	12.0867	16.9564	12.5781	15.1129	12.423	14.2332	13.5466	13.1351	13.199	16.4444	13.6503	13.4882	13.375	12.8067	14.43	13.3594	13.3299	14.9413	14.7556	14.8387	11.5859	12.5116	12.2765	12.33	11.1126	16.0992	14.9592	13.4285	12.4462	13.0411	13.774	13.503	13.0968	11.5708	14.6874	13.2325	11.9627	12.9669	13.5928	13.1269	12.8235	11.5439	13.5588	13.3853	13.1878	14.2961	13.5366
A0A0B4J1U7	14.3692	13.5735	13.8195	15.1599	14.012	13.6422	15.9514	15.3549	16.5575	12.3637	14.0948	15.0799	16.314	13.7898	14.0707	12.7517	17.4308	12.342	12.7935	17.9226	16.3811	16.5855	12.7413	13.9518	15.7891	14.8969	13.7065	17.5561	17.193	13.0122	12.6464	11.3492	15.5688	14.3279	17.3081	13.2889	15.5004	15.0633	15.7423	17.621	15.0807	13.0475	10.5934	13.6627	14.3952	12.3374	15.1837	13.6066	12.2912
A0A0B4J1V0	16.3199	15.3544	16.8307	17.3067	13.39	13.5639	15.7191	14.455	16.5026	15.4781	14.158	15.7592	13.144	12.9636	13.6904	12.7368	13.1337	13.7713	14.5103	14.0148	15.0741	14.3479	13.0099	12.789	13.5964	13.4624	13.9987	13.2476	14.1164	14.4838	13.5243	14.2144	13.7464	12.3419	16.0496	16.3327	14.1974	12.3244	12.8556	14.04	14.7143	14.1624	12.5204	15.6829	12.8426	13.4071	14.8636	14.4605	12.9339
A0A0B4J1V2	16.0704	15.4866	15.8768	16.3853	14.1215	16.798	15.6995	16.7926	12.6362	15.8142	16.4923	15.9408	16.8773	16.768	15.4843	14.7386	15.3813	14.6332	14.4871	14.7882	13.7492	15.1755	15.165	15.075	16.7362	14.0388	16.0409	17.9171	14.9821	16.356	15.2196	15.474	16.9318	17.9283	14.606	12.9951	16.0692	15.9255	14.064	12.0023	13.9122	15.7217	15.3186	13.337	15.1052	11.6811	12.6225	13.0933	16.6394
A0A0B4J1V6	11.8838	11.8948	11.5907	11.6782	10.1529	8.13271	9.99086	9.99377	10.1535	8.45702	8.44989	14.6954	12.7648	12.9916	12.3553	9.09331	9.77812	10.4449	NA	10.1101	11.0422	9.86124	14.3469	12.461	8.85981	12.5782	13.8262	9.69641	9.70628	13.5103	11.96	9.72377	13.9905	13.0234	10.211	9.33298	13.3046	12.501	12.7163	9.25685	8.34398	11.4804	12.0341	9.61323	10.6014	10.1822	8.43677	13.2726	10.5506
A0A0B4J1Y8	14.6025	14.3102	9.38919	16.8531	12.5649	13.8865	13.6784	11.5057	9.76915	14.7573	11.8627	17.57	11.6376	11.2904	11.6209	11.137	9.82038	16.8179	NA	11.1565	11.8552	10.3383	10.5381	14.488	12.7265	14.4128	10.9116	10.9852	11.3308	12.651	12.2065	13.3964	10.0385	11.3497	13.5609	13.3041	10.8679	11.985	12.4218	11.4764	10.4895	12.084	11.0404	11.565	11.2295	10.5832	11.2271	10.8065	12.712
A0A0B4J1Y9	15.0684	14.2661	14.7952	16.1425	12.1339	13.956	14.0604	15.0849	12.8428	14.5853	14.7093	15.3949	15.5096	14.2106	14.683	11.9157	15.6152	13.5895	12.8912	13.4155	13.247	13.9495	15.4825	14.3971	13.5974	14.4671	15.2594	13.0361	13.8765	15.5712	13.925	14.1612	14.9025	14.6661	13.2672	13.8967	13.0251	12.1401	13.0868	12.8905	14.2367	13.5449	11.7285	13.5716	14.2423	13.2084	14.2774	14.3803	13.1566
A0A0C4DH24	13.4226	13.1938	13.5061	12.3315	13.1163	12.7072	14.3377	14.7201	13.9848	10.7396	13.8024	16.3853	14.3717	13.855	13.8436	13.4158	14.3824	11.6849	13.5831	15.6971	12.7873	12.0083	11.8315	13.8895	14.9728	12.3961	13.3712	14.3504	13.2461	12.9432	12.5656	11.8823	13.9334	12.5277	13.8416	11.3731	13.6302	13.449	12.0636	13.9937	15.3294	12.7319	14.433	11.0623	14.7326	11.2175	13.2614	11.5327	12.6091
A0A0C4DH25	18.0798	16.2965	16.7808	16.7154	9.59274	15.0799	10.5127	11.8185	11.9861	15.7056	12.4671	18.2479	12.4056	15.204	10.015	14.2108	11.3901	11.6234	13.9997	12.9301	9.90321	12.9329	13.0832	16.8083	9.73046	15.5862	11.4726	11.9593	9.91116	10.3953	15.3398	15.8549	9.66086	12.761	10.8766	10.093	10.6146	12.1797	10.6419	11.2158	15.9227	14.8511	12.3845	10.8998	12.3309	11.2566	14.091	13.3198	13.1473
A0A0C4DH31	15.7174	14.5752	14.9444	14.9146	13.4837	13.0168	13.87	13.7372	12.5005	14.023	13.7576	15.4268	13.499	13.5869	12.4583	14.3184	13.0561	15.2835	13.8375	12.8965	13.055	12.5008	13.0447	13.2938	13.5307	13.7897	12.4333	14.3701	12.8517	12.9253	12.8696	14.3584	15.3206	12.7361	12.2569	13.7551	12.0244	14.6737	13.9007	13.1442	12.4019	14.7755	13.5451	13.4099	12.8911	13.511	15.6135	13.8213	13.6854
A0A0C4DH34	12.1614	13.5301	11.3032	13.6989	17.7005	14.0406	12.0476	17.1141	16.9791	13.5757	17.0651	13.7972	17.3143	15.2671	15.3615	14.3236	16.2459	11.1679	11.5665	17.3338	17.1989	16.3761	16.2847	14.8087	12.9305	14.9706	15.4666	14.6558	15.5359	16.2535	14.4248	14.4055	15.6676	15.8077	16.1344	12.5174	13.3183	15.72	13.2819	16.6931	16.3512	13.8362	13.7507	13.7207	16.0148	15.8226	16.1071	13.9549	14.8309
A0A0C4DH35	14.5267	15.3411	14.9691	15.5035	10.3651	9.87481	9.72037	10.752	10.4973	13.5271	9.40064	16.6012	10.7028	11.4621	10.7379	11.5201	12.4258	10.8336	10.8423	11.0508	8.99419	8.51996	10.0501	14.1935	9.49723	12.848	9.6044	11.028	11.0268	10.4727	11.0272	13.7171	12.4782	9.04011	10.4973	15.001	10.641	11.8666	12.2643	12.2387	13.3698	11.9691	10.7881	10.9325	11.67	11.9479	11.5287	13.0841	8.60438
A0A0C4DH36	13.9412	13.2812	13.427	14.6909	13.445	13.114	13.5253	10.5661	10.4223	13.0066	10.5133	14.4285	11.7646	13.7905	11.2493	12.8168	11.6847	11.8421	10.4961	12.0779	13.5811	13.5204	12.6249	13.4647	12.6946	13.4307	12.0065	15.5109	11.9459	10.5878	13.0674	13.0703	11.565	11.0972	11.8478	10.8256	15.9141	14.2483	13.1586	13.0053	12.5727	12.9858	11.8666	12.2102	10.6056	12.386	10.3465	12.3893	13.0926
A0A0C4DH38	14.2413	14.5078	14.5834	15.669	18.6196	12.6324	18.3137	18.2079	19.2879	12.998	17.4846	13.9039	17.7534	14.5552	17.6955	13.6691	19.2575	14.3615	15.3143	20.2411	19.3028	19.2986	15.5764	14.613	17.8547	15.8546	16.9472	15.0938	18.8244	15.7084	15.4912	15.5099	17.8872	17.1494	19.1892	16.8953	17.5908	15.0037	19.7493	17.6217	16.818	15.839	16.1236	16.4908	17.0036	15.7218	14.851	16.1717	14.2096
A0A0C4DH41	14.2313	13.6722	9.49957	13.3631	10.7127	10.0581	11.9169	11.7753	NA	14.0586	13.1262	9.82925	11.6363	14.1318	9.43294	10.5196	8.89659	NA	10.2004	9.55369	10.8089	10.997	14.1268	13.2785	10.6403	14.283	11.1011	10.7713	10.1408	10.2478	13.8808	14.7158	10.5486	10.8258	10.5176	10.6125	11.4438	10.5199	8.60841	11.4213	12.6266	14.8509	11.6558	9.60728	10.5904	11.3633	11.4498	10.0325	10.3656
A0A0C4DH68	16.1085	16.8431	16.787	16.9805	12.7783	16.4964	12.6466	13.4928	12.5982	16.8505	12.0215	18.633	11.8869	16.6103	11.4138	16.0114	13.8093	13.5976	11.9118	12.3389	12.8588	11.9378	13.3888	17.5685	13.5641	16.5048	12.8477	12.3891	12.6637	12.8482	15.2014	16.071	12.6266	11.7988	12.9731	12.8672	13.6011	16.8915	13.8313	13.2353	17.291	17.4231	16.7905	12.9081	12.1173	12.4395	14.5918	12.6162	15.3477
A0A0J9YXX1	17.5244	16.8458	16.0167	11.4316	17.3535	11.6115	11.0222	18.1853	14.7767	16.411	18.2678	16.8522	18.8411	14.7301	17.5101	16.1343	14.3396	13.2605	12.8636	15.9713	15.6441	17.6969	14.5678	17.7389	15.3071	16.4891	12.2363	11.5311	9.46502	17.4917	17.1186	13.7191	13.8502	17.9252	13.0757	11.5508	10.4304	16.6053	12.4713	11.7366	16.0957	9.807	13.8898	9.88395	16.9776	11.2681	9.561	11.4485	15.7086
A0M8Q6	9.35074	11.337	8.95594	11.5582	11.2181	9.54306	11.3161	10.2945	10.5909	10.7968	11.6461	10.2549	9.87559	9.55686	11.438	11.8532	11.4913	9.78371	9.51766	11.2089	11.5126	9.86877	8.65523	12.2919	10.8841	10.6428	10.8174	10.6543	10.6025	8.57368	11.5193	9.63144	9.41306	10.5616	13.6644	10.3332	10.0742	10.8734	10.3744	10.1706	12.1323	9.98006	10.9574	13.7488	10.9675	10.102	12.5089	11.7078	9.62939
A2NJV5	13.9297	12.1271	13.4643	15.2059	14.3113	13.1557	13.9147	12.3478	13.0436	14.6317	10.7271	11.5446	11.5469	14.2596	11.9449	12.8125	13.1833	13.0963	12.7958	13.8994	14.6693	11.8778	13.3876	14.7458	14.6467	14.7886	11.188	13.0423	13.1539	12.4892	14.761	15.1225	14.6469	13.3489	14.5454	14.5897	16.8426	15.0234	14.1694	13.7195	14.8267	14.307	13.7924	14.7549	15.5541	15.9572	15.3489	13.2442	15.5262
A8K2U0	18.9066	17.9063	18.0558	18.9126	17.1955	19.6943	18.1554	17.2315	17.1051	18.3308	18.7512	19.8677	20.4044	19.9945	20.206	19.4269	17.2082	17.8037	17.6312	17.3404	17.1225	19.8327	20.7024	19.7377	18.615	19.3948	19.2039	19.5009	18.052	19.7205	18.6845	18.8001	19.9232	18.4264	17.8308	16.8431	18.2462	19.6913	16.74	17.0473	18.7637	19.8123	18.3754	17.6159	17.8819	18.825	18.6646	18.5588	19.2625
A8MXZ3	NA	NA	8.24116	NA	NA	NA	8.74604	NA	NA	7.43579	NA	NA	NA	NA	NA	NA	NA	10.044	NA	NA	NA	NA	NA	NA	NA	NA	8.3448	11.3747	9.72936	NA	8.90432	NA	NA	NA	NA	NA	NA	NA	9.55841	NA	7.92541	NA	NA	NA	8.94234	8.29671	9.44763	NA	NA
O00115	11.9871	13.6294	13.074	14.2026	15.2894	13.7	15.1517	14.0474	14.894	14.2677	12.721	13.546	13.1014	13.881	14.5941	13.9961	12.7867	14.286	13.8224	14.1129	15.4084	14.1439	13.6172	13.4574	13.3247	12.8581	13.1852	13.0798	13.47	13.8611	13.3665	12.8363	14.3174	14.5458	13.6071	14.7598	14.6486	13.7596	13.4657	13.5699	14.6549	13.887	13.3301	14.2005	14.747	13.0921	14.8358	13.6342	14.4835
E9PAV3	9.64933	11.4555	8.28404	13.2601	11.6426	8.83765	11.0587	10.985	12.2924	16.7327	11.7597	11.8427	12.8938	9.91022	12.7271	10.1718	11.3968	14.3531	11.5778	11.5198	13.3025	11.3192	12.3966	10.6047	10.8832	10.257	12.9859	10.671	12.2631	11.5217	11.1332	12.1473	10.5721	12.0107	13.607	11.6344	13.1403	12.1281	11.3812	10.8495	11.6546	13.8357	11.2806	11.7068	11.4191	12.9478	12.1866	11.761	13.5962
O00204	11.9415	13.5203	15.2141	14.8587	17.0069	14.4525	13.8934	14.2199	18.1905	14.0204	15.1545	13.787	16.5924	14.4636	16.6104	14.3602	16.1174	15.179	14.9775	15.6456	16.6307	14.602	15.2443	13.8791	15.1926	12.4483	14.4889	15.5309	18.6321	14.3506	13.9561	13.9546	14.3843	14.6857	17.4093	14.4824	15.5408	15.3027	16.1318	14.8729	13.9185	14.1256	15.0814	16.6138	14.9944	16.1801	14.3912	14.4728	13.7888
O00299	15.3391	15.8145	15.3787	15.2208	15.1004	16.1454	14.3223	17.9423	16.5448	15.7593	17.38	15.3467	18.5126	16.2819	17.7113	16.0874	17.2724	15.1546	14.043	15.4001	14.4475	16.9473	17.958	16.4979	15.9483	16.052	17.6678	14.865	14.2062	18.0561	15.9566	15.8086	16.4162	16.4776	16.8154	14.5416	14.7513	16.6104	14.0744	13.5949	14.7439	16.9794	14.4226	13.5992	16.2424	17.1292	13.1052	14.7916	16.9037
O00391	15.3638	16.3692	14.7823	17.7072	15.8843	15.9704	15.8898	14.7806	15.7444	15.4309	14.9495	17.1461	14.1963	16.2387	14.0598	15.6635	15.1247	16.8819	15.887	15.889	16.1627	16.3804	15.3106	15.2411	15.2888	14.4578	15.0186	16.8054	15.8368	14.3612	15.6699	15.2919	15.3298	15.7084	15.4881	16.959	15.7174	15.7107	16.4595	17.3673	16.5152	16.6813	16.7892	16.0313	14.9818	15.8186	16.932	16.4692	15.9289
O00462	14.0647	14.0388	14.3874	13.8509	15.3041	14.8191	16.0456	15.0507	15.0773	12.9624	15.4581	12.8661	14.3933	15.2295	14.6467	13.7181	16.1074	15.0436	13.7267	13.9798	15.4434	15.8426	15.3752	14.5067	14.6344	15.1908	14.2959	14.731	14.81	14.935	14.3759	14.1129	14.9455	15.4332	15.2723	13.4462	14.9603	14.213	14.0183	14.718	14.9259	15.7075	13.7575	14.5218	16.2704	15.939	14.6037	14.1089	14.3941
O00468	12.7239	11.9859	11.341	11.3965	11.7646	10.9768	11.7295	12.3926	NA	9.12192	12.5253	10.6852	12.3032	10.7061	9.8949	9.32505	8.78915	NA	NA	9.74558	11.0474	10.1911	12.0266	11.3942	10.6575	12.2746	10.2905	10.4086	9.37748	12.8477	12.3467	10.3108	10.581	10.5483	10.4745	10.5137	9.29196	11.3678	11.9544	9.63778	10.5336	9.26514	9.39147	9.61787	10.4898	10.9562	10.2997	9.26096	9.03954
O00533	9.00445	8.2622	8.52233	13.4326	8.62076	8.91373	12.236	NA	8.5654	10.4441	9.0517	10.4223	8.3488	11.1038	9.91545	11.4628	NA	9.23902	10.0665	NA	8.17627	NA	8.49814	13.2456	9.72021	10.0593	9.46232	8.68847	8.7529	11.425	9.83917	10.1498	9.88077	10.9897	8.70768	NA	9.30491	11.295	8.17119	9.49439	7.89824	11.6355	8.97457	NA	9.00579	11.3705	9.5469	10.4143	9.9564
O00584	15.0484	14.8774	16.054	16.012	14.7682	15.3125	15.1041	15.2053	14.1073	15.4228	15.0707	13.3254	16.0433	15.5177	14.9844	15.1211	13.6397	14.2833	14.3726	13.2323	14.9142	15.8899	14.9125	15.3759	14.3034	15.9538	14.2703	15.4058	13.1421	13.8296	15.1571	15.6433	15.1189	15.8122	15.5526	13.7025	15.2258	14.221	15.4428	14.434	13.8257	16.746	13.8435	13.2811	15.1067	15.6989	13.3777	13.3041	15.6962
O00748	14.3263	14.3766	15.5363	14.9744	13.9347	14.5688	12.7497	16.1629	12.674	13.9006	16.4593	11.9448	17.9457	16.8864	17.7891	14.0167	16.7395	13.438	13.4758	13.3995	13.7215	17.1713	17.3767	16.3886	14.7035	16.5767	15.8756	15.8675	14.4104	16.8729	15.9388	16.5577	15.8337	16.371	13.3764	13.3496	13.8495	13.2227	12.5323	13.9145	17.2951	16.9022	13.3728	12.0848	15.2832	16.0226	15.9303	13.1788	15.8655
O14974	11.1018	12.6852	13.0115	13.463	15.6302	13.901	15.001	14.7733	16.0205	13.5904	14.3689	10.4335	14.1418	13.8111	13.9903	13.3575	15.2874	12.4478	13.3488	16.0447	15.6915	15.1716	13.74	13.3934	13.5219	13.0212	13.9514	11.7295	15.6144	13.5825	13.677	13.5508	11.7455	9.90227	15.6154	15.9115	15.0331	13.8911	15.7035	13.8226	14.7715	13.813	14.2299	15.7361	14.0769	14.44	15.114	12.3025	13.8428
O15400	8.6123	10.7291	9.24939	10.7188	12.0927	10.2391	10.9029	13.2968	10.3735	13.3875	12.9801	9.7927	12.6926	10.7846	10.3109	11.7097	9.21997	10.9174	10.8328	12.0238	11.6443	12.6686	12.3089	9.89782	11.7416	11.0595	12.2284	10.5286	10.5916	10.0918	11.8182	13.0881	15.5259	12.996	11.3959	12.2746	10.758	8.99971	12.0459	11.6992	12.7131	11.1733	12.5622	11.807	12.9765	12.5352	11.25	11.6599	9.3418
O43240	14.9558	15.9161	13.8505	16.7571	15.6035	16.1923	15.9345	16.2252	15.3417	13.5505	15.4426	14.1083	17.1783	14.5818	15.481	13.6721	15.905	14.3245	14.2355	15.0951	16.7168	14.7611	16.1574	13.9098	14.8865	14.1226	16.2333	14.4989	15.3591	16.0978	15.1749	14.3145	14.6915	16.2028	12.8937	14.0034	15.3708	15.3117	13.438	14.3786	15.0703	14.7161	15.7183	13.332	14.2822	15.6244	15.173	14.1417	15.735
O00764	13.5572	13.3998	14.1739	12.5965	13.4146	12.703	14.4951	12.8149	14.0904	14.116	13.8928	13.896	13.1816	12.0953	13.7942	12.5815	14.877	14.5871	16.6817	17.7407	16.0331	12.0205	13.3254	12.9054	13.0551	12.5285	12.5407	15.4038	15.3061	11.9035	12.8271	12.1594	12.925	13.0985	13.4029	13.6958	14.8337	13.6505	13.8881	19.1902	12.9397	13.9175	12.9617	14.0901	13.0039	12.7314	15.5642	19.8876	14.0864
O43278	14.5377	14.669	15.3886	15.3478	14.259	15.0061	14.62	14.583	15.2379	14.7612	15.8035	14.4779	14.4876	14.8142	15.0282	15.1024	15.325	15.8462	15.2076	15.0954	15.6606	14.5224	14.1166	14.1452	14.2388	14.0744	13.9536	15.5471	14.3703	13.3327	13.7597	14.9507	15.0698	14.7579	14.6291	14.9195	15.2243	14.6628	15.3651	15.7766	15.4961	13.6338	14.7011	15.1852	15.0023	14.6379	14.8306	15.15	13.7968
O43291	7.53983	12.3436	11.5033	11.5321	11.5625	11.7256	10.2779	12.2778	9.37216	12.4307	11.3965	10.7203	10.2066	11.9286	11.0016	13.0308	10.5813	9.0257	10.4782	10.1031	9.76273	9.65575	11.7323	11.6631	8.80549	11.2752	10.8592	9.78639	11.3989	9.23517	12.2015	11.5285	9.46671	8.05877	11.3417	9.24583	NA	9.17654	9.38044	9.97187	8.46586	12.4267	10.2895	9.14497	10.5026	10.586	10.0053	NA	10.2101
O43451	13.8645	14.8117	12.3416	13.2378	11.7213	12.155	13.3668	11.6611	12.9553	13.0916	11.9035	12.1356	12.9727	12.5513	12.3777	11.1388	12.8252	13.8101	12.3532	12.3442	12.1436	11.9141	12.4699	13.1915	13.9434	14.1702	13.3011	12.073	12.5071	12.7119	14.1	11.7684	11.1877	11.6308	12.8984	12.7232	11.2559	12.4547	12.4413	13.3318	12.4936	10.7154	13.1815	13.1854	11.6617	12.9927	14.7117	13.7826	11.2343
O43490	12.6829	13.5812	13.2235	13.7106	10.8707	14.0222	11.4322	10.9982	11.4006	12.7806	10.6106	15.0693	13.2933	14.8252	11.613	15.3477	11.7278	12.7247	11.5555	11.0776	10.7657	11.1335	13.049	14.317	13.9198	13.9491	13.0189	11.2223	13.0549	11.9624	13.7085	13.6469	14.1908	13.2645	11.7144	12.1377	12.8502	15.5078	12.1218	12.0107	15.6134	13.937	14.1966	12.801	13.1917	12.7688	15.4057	11.4333	14.0508
O43505	10.3383	10.6678	9.32807	10.2622	10.7393	11.3717	11.1659	10.2624	9.53859	7.53536	10.3134	9.66226	11.8436	13.2446	11.4777	11.9424	11.0688	10.7056	10.1137	10.7649	11.7228	13.3105	11.8086	11.2373	12.1313	11.0523	9.31453	10.8069	13.1271	10.9859	11.1765	11.9512	11.7296	10.9924	11.1953	12.521	11.3164	12.7613	11.1708	10.3275	10.3935	8.23377	13.7369	12.0157	10.2621	10.4754	11.8066	10.3811	13.2924
O43657	11.1366	14.0917	10.5803	11.0041	13.1785	13.1907	12.9707	10.8196	11.8129	11.3478	9.70525	10.6988	11.0141	10.399	11.8362	10.0249	11.8658	12.328	13.5761	12.7492	13.7842	13.2154	10.2874	12.3224	11.6144	11.5307	10.3446	13.8516	13.3871	13.7558	11.9661	14.3622	12.6909	13.4953	11.8401	14.263	12.2266	9.65956	12.2002	12.2261	12.1789	10.0854	11.5778	14.0428	10.3818	13.6994	10.5288	11.6203	12.9352
O43707	14.8893	14.8704	14.9115	14.334	14.5716	15.6567	14.8947	14.0415	15.1004	14.9566	13.7267	14.9254	14.1519	13.2403	15.1141	14.8007	15.7804	16.0664	15.2789	15.1975	15.9883	14.9279	14.9505	15.803	15.9421	15.2045	14.2097	16.412	16.1118	14.0452	15.4696	15.0347	15.4708	14.6149	15.6806	15.2962	15.2385	15.2104	15.1038	15.2	13.9055	15.2097	15.5086	15.4936	15.4383	15.6764	14.9152	15.4444	14.6138
O43866	13.9352	12.9748	11.9825	12.5575	15.0661	12.828	10.8461	12.4242	13.8532	11.62	13.0934	13.5277	12.0361	13.0371	13.6903	12.2729	13.7263	13.2359	12.3632	14.8067	12.9795	12.8444	12.3314	11.8008	11.7299	13.0691	12.9928	13.3721	13.9135	13.1085	13.5947	10.4432	12.522	14.2024	12.0649	14.2863	13.4175	12.8106	12.1136	13.8324	14.362	13.4322	12.6596	13.2901	12.3072	11.4562	13.5023	13.2265	12.6848
O60218	15.348	14.7548	15.6303	14.0315	15.0753	14.935	13.5739	14.5358	17.6274	15.584	14.5632	15.9935	16.7077	15.3175	15.2788	15.6005	16.9126	14.5821	16.1052	18.443	16.6199	16.8403	15.1989	14.9355	14.1149	15.7764	12.6564	15.3605	17.4346	14.3093	14.5233	15.0476	14.6393	14.005	17.9272	14.8665	13.6785	15.9066	16.7447	16.1086	16.8491	16.078	14.9665	16.1829	15.1684	15.2056	15.8402	15.6178	15.4463
O60235	16.8202	17.101	15.5156	15.4605	17.3541	17.6931	18.4888	17.2572	16.4539	15.6109	15.1037	14.9579	15.9328	16.744	16.0873	15.9362	16.7436	15.8577	15.8998	18.2544	16.8896	17.9563	16.5609	15.7741	16.9622	16.1154	15.884	16.715	17.9795	14.3832	16.8389	15.5423	16.7221	16.1265	16.8736	17.3658	17.4056	15.2702	17.729	17.6159	16.8367	15.497	15.6282	16.388	17.3252	15.647	17.0101	16.5629	15.7006
O60259	12.9476	12.5908	13.2916	12.557	13.4974	12.8861	12.0599	12.0649	13.451	11.5247	11.5831	13.2664	12.7583	12.1553	12.6962	14.1286	12.7373	12.6973	12.0592	12.6268	12.8292	11.2693	11.3685	12.264	11.7987	12.8699	12.0126	11.8847	12.4918	11.6493	11.6818	12.8194	11.1369	10.7898	13.2894	14.326	11.0711	12.6677	12.3768	13.9783	12.0965	10.9293	12.2028	13.0535	11.4622	11.3539	12.8633	13.8196	10.9464
O60635	10.245	10.3797	11.7915	9.88138	12.409	11.7066	13.2332	10.654	8.91902	9.89796	12.7242	9.8845	11.6262	10.8737	12.1376	10.934	9.91874	NA	NA	10.6539	10.2103	9.43157	13.0136	11.3011	14.6356	9.95852	10.1776	10.1902	9.59769	11.1999	13.3351	11.1585	12.8325	10.4744	10.1911	10.3401	11.6673	12.5321	11.7982	10.7238	12.3757	13.6789	12.5715	9.7	13.2762	11.2939	10.7953	9.85256	12.5778
O60437	11.1282	11.9968	15.6211	14.2778	11.2423	10.2059	12.2085	11.2037	10.4582	13.3079	11.4629	13.4815	12.7312	12.6001	10.658	14.4907	11.0208	11.9491	NA	10.5265	10.6456	11.266	14.1741	12.0305	12.9584	13.2516	12.0941	11.2812	11.0164	12.5397	12.4805	11.4613	10.9818	11.6155	11.12	11.0474	11.7795	13.6658	12.1293	9.8718	12.5425	11.2259	13.7802	10.5338	10.1457	10.8622	11.7889	11.885	12.9391
O60888	13.2881	14.0397	14.7012	14.8952	11.9155	12.9236	15.2056	12.1329	12.5541	14.3292	12.3943	13.2139	15.7446	15.1094	13.0512	12.9893	12.3329	13.9976	13.3139	12.5484	11.2866	12.1771	12.8832	13.977	11.8287	14.3985	14.5532	13.2317	11.9668	14.6768	14.8411	15.2526	12.7865	13.5286	12.4426	12.3291	12.6209	13.9305	12.9684	12.2271	16.6359	15.0986	16.2339	11.7675	12.212	12.5871	16.633	12.2883	13.8316
O75131	13.4073	14.3957	13.0312	12.6251	12.4694	11.8709	15.9659	12.152	14.7576	13.6861	11.2484	13.9097	13.3551	12.4643	12.7221	11.5414	12.7503	15.6844	12.8784	12.751	12.8638	11.3734	14.8351	13.7411	15.4607	13.9803	14.7536	12.4603	12.4009	14.5441	13.9642	15.0362	12.5625	13.8826	14.6944	12.9122	12.088	11.6754	11.9467	13.486	12.6859	12.8759	12.5585	11.4631	13.7513	14.6343	13.3793	12.5903	14.3987
O75144	11.5618	11.259	11.9703	11.2711	10.6359	12.201	10.1193	12.6531	12.3634	11.6855	11.3018	12.0627	10.6636	10.8126	10.4867	11.9326	11.0114	14.0069	10.0693	11.5894	9.36755	12.7266	9.67378	10.4971	12.3804	12.3727	11.6541	12.2572	9.81511	11.3743	10.166	10.0394	11.912	11.7282	11.6929	10.1815	10.8731	11.0894	12.6067	11.1873	10.685	11.0079	11.269	13.6291	9.68956	11.1903	10.4846	13.1184	11.2785
O75223	11.4416	10.5381	11.7752	11.2025	12.4358	11.3359	15.8357	13.6934	10.8174	13.161	13.426	12.1473	13.4982	12.0981	12.2599	13.4606	11.6619	13.1142	12.7157	11.8909	13.0287	13.0461	13.3008	12.4903	11.6664	11.4434	13.1517	12.7274	11.3163	12.7077	12.1476	11.5771	11.9871	9.75506	12.4728	12.6508	14.8359	11.5137	13.7273	12.5284	13.3282	11.7477	13.0419	11.5715	11.976	11.4804	12.0745	11.5189	10.9278
O75340	11.7198	12.0555	12.0422	12.7308	13.6937	13.4423	13.7346	12.4055	11.3432	15.7574	12.4976	12.4582	12.558	12.5948	13.5659	12.834	12.0883	11.9557	11.9684	13.4021	12.5002	12.071	13.9591	12.9802	13.8552	12.7305	13.4549	13.28	12.4425	13.6069	14.4001	12.6921	12.9107	13.5592	13.1366	11.9298	15.3282	13.5527	13.8399	14.8417	13.5607	12.8004	12.3961	11.9148	11.8849	15.5347	13.5448	12.0183	14.3143
O75368	13.7839	15.0863	15.2697	13.8792	13.2309	14.4783	13.9809	12.7256	14.7244	14.6025	15.6381	15.0255	11.6703	14.2774	12.1169	14.9362	13.6778	13.9718	15.3297	15.0661	16.0293	15.4217	12.2769	14.3941	13.5851	14.6419	12.8618	13.1622	14.7663	14.7156	12.3539	14.0729	14.4777	13.3444	14.0034	13.7239	13.4922	12.618	15.0775	13.1074	14.6643	13.1215	14.8817	16.4757	12.1243	12.6816	14.1074	16.0753	13.722
O75369	11.4083	10.8667	10.4339	12.7427	13.1472	11.1401	14.0965	12.197	13.4738	11.2305	14.8506	12.3761	11.7469	11.2207	14.335	11.4035	12.0185	12.6555	12.7032	13.8164	13.1641	13.0404	12.627	11.5385	12.226	11.1194	12.556	11.8807	14.1256	12.2693	11.7392	11.6329	13.3238	12.355	12.5919	12.6346	10.856	12.6504	12.4356	12.0616	12.0973	12.5476	12.1373	12.4766	12.8108	12.0803	13.3296	14.1541	12.0642
O75594	15.2259	14.8655	14.0417	13.7448	14.6996	14.1269	15.0702	15.5608	15.3412	14.5127	15.0181	14.9256	15.6942	13.7913	16.4469	15.8275	14.516	15.2617	14.475	13.9775	14.2891	15.1979	16.4129	15.3646	14.6161	15.6637	15.9988	14.9397	14.3856	15.4324	15.3365	14.5256	15.4989	16.1285	14.4541	14.9086	15.6261	16.0224	14.6893	14.8552	15.9204	13.6299	15.4997	14.329	16.0094	15.3605	14.144	15.7379	14.3205
O75635	11.9846	9.82848	9.30204	9.7771	12.9018	12.0702	12.2197	12.642	11.5879	11.4367	11.8367	10.977	10.4024	11.8842	11.8164	12.0977	12.133	10.0867	12.0863	11.1081	10.7913	11.4539	10.492	10.5259	10.7304	10.7859	9.98493	12.086	12.0388	10.4012	12.6729	12.0685	12.4541	10.9261	10.9013	12.4978	11.951	10.5424	13.0229	11.3505	13.2964	9.90141	9.82317	11.8167	11.1514	9.91207	10.3024	11.4247	10.6537
O75882	15.741	14.3905	14.7657	14.8763	15.1712	14.9939	16.3986	15.9806	14.9477	14.8882	15.1762	13.4531	13.963	15.3238	14.7712	13.6192	16.5044	15.6667	17.8537	16.8823	17.1654	15.4217	14.0343	14.9542	15.4858	14.7385	14.7475	15.6355	16.484	14.9726	14.6508	15.4008	15.6617	15.2666	17.1836	16.8539	15.912	13.4661	15.6091	16.1268	15.4248	15.7091	14.1493	15.934	15.2828	14.9118	16.3911	17.3509	14.69
O76013	13.5864	12.2506	12.2877	11.8323	13.0071	12.8595	13.56	14.5222	15.1693	10.7332	14.1501	13.0955	12.71	12.2134	15.6604	14.0231	12.674	13.7912	14.8354	13.8942	12.9321	15.0209	12.7466	11.6233	12.4927	12.8395	14.3536	13.1063	12.1203	11.7615	10.7554	12.6255	11.6468	13.8558	14.3961	12.573	11.25	12.6067	12.5514	12.8211	12.0228	11.5844	14.044	12.4129	14.7302	13.9189	13.4204	13.7923	12.6666
O76015	12.1802	12.3835	11.8022	10.7068	12.0187	12.4712	12.2028	13.9053	12.3592	9.8303	12.184	12.2437	11.411	10.4407	12.4852	12.5238	14.51	12.2877	13.9365	12.3038	12.8695	12.7641	11.013	12.0241	12.7192	11.3513	11.5914	12.7425	13.2162	12.2789	11.4953	11.366	11.5554	11.4582	15.6357	12.1312	12.5704	13.2763	11.8604	12.5242	11.6762	11.8876	12.5803	14.6347	11.5589	12.4765	13.6935	12.5216	11.7242
O94919	10.2964	10.6991	10.8182	12.1321	11.5683	12.1516	13.0953	13.0281	10.7231	11.2982	11.2157	12.733	11.8247	10.7652	14.1049	13.9061	12.7417	12.1427	14.9189	12.1299	12.1308	11.9343	12.1414	11.7236	14.0151	11.5589	11.9063	14.3018	11.3529	12.7723	12.2176	11.213	12.9564	13.0867	14.0271	12.7856	11.7128	12.3908	12.776	11.2409	13.2329	12.0514	12.4479	12.9923	10.9585	11.6831	12.9633	13.4414	12.1737
O95274	15.7848	16.0663	16.5863	15.9086	15.2288	17.7313	15.6128	17.2884	14.9339	16.3923	15.8241	15.5973	16.8981	17.5546	17.3414	17.6116	15.6116	16.3888	16.5579	16.9195	15.4494	15.2468	17.3246	17.2045	17.6528	17.4194	16.436	16.8883	15.7604	16.1444	16.932	16.8821	17.2383	16.7384	14.7268	16.4906	16.0521	16.1729	16.0419	15.8031	17.2212	17.2449	15.4378	16.0928	19.1157	17.5574	18.5316	16.0686	17.6085
O95336	13.9938	13.2471	14.686	14.2888	12.0157	13.8491	11.9401	12.9324	12.4589	14.8318	12.5255	11.6164	12.0032	15.5318	11.452	15.2626	12.0943	12.2609	13.997	12.5815	11.8245	11.635	14.8962	15.0902	12.742	14.5299	13.0918	14.7084	11.4124	14.2962	14.7248	15.0904	13.4073	12.9125	13.6604	14.4477	12.527	14.6292	12.2058	14.2677	13.5682	15.7629	10.8892	13.6288	12.4311	12.3565	13.5363	12.2833	14.0131
O95445	15.1241	13.8144	11.9304	11.7257	13.1112	14.0777	11.1511	13.5809	12.2639	12.5351	14.4009	15.0271	13.7506	12.4165	13.342	12.1485	11.4581	14.8945	15.211	13.8325	13.5402	11.9257	14.181	13.4966	10.9145	12.0235	14.8602	14.0397	13.3379	14.5342	14.7849	13.5533	11.6368	13.1591	14.9171	16.1506	11.1818	12.9848	12.484	13.7229	12.4509	12.9213	16.4522	12.0942	12.0152	12.4007	10.7185	11.663	10.9301
O95777	10.4048	10.0921	11.0019	9.89036	10.0106	10.1354	13.4487	9.77897	10.9171	10.8862	12.4664	10.3704	12.1069	11.3455	10.2001	10.723	13.049	9.88344	13.2618	12.9542	11.9563	11.3098	9.29143	9.25122	12.2396	7.78757	8.41413	10.7991	10.5738	11.1668	11.1441	10.4718	13.5652	11.0685	12.0314	11.5804	14.4284	10.3997	11.2497	10.4294	9.74423	9.00407	10.4802	10.5354	11.2363	9.53108	10.6356	11.2635	9.34869
P00338	13.574	14.2405	12.8536	13.5922	11.8749	16.4403	13.0585	11.9947	12.7461	13.6855	11.6223	14.2858	17.2626	16.8976	12.6758	16.4355	12.3736	12.9927	11.9923	14.6106	11.2649	13.2893	17.7127	16.8416	12.0036	17.5453	15.1727	12.9057	12.9135	14.0639	16.1609	15.5053	16.5316	15.1771	14.5198	12.1531	12.9209	16.9493	11.7344	11.2615	11.2271	17.3197	9.20159	11.8252	11.9671	12.7806	10.2786	11.8408	16.9896
P00390	14.3905	14.1396	13.6327	12.9111	12.1603	12.5224	11.3198	12.1334	12.0992	13.6509	11.8474	13.9075	12.2619	12.1118	13.2438	13.8333	12.1889	11.7486	10.3908	12.0634	11.2593	11.9732	11.2448	14.5994	11.4222	14.208	11.8079	12.2139	12.578	10.8626	12.657	11.9589	11.5876	11.4985	11.5123	13.383	12.4582	11.2922	11.1236	10.9969	11.2593	12.4358	11.565	11.861	10.6091	11.4558	11.5297	13.3488	11.1042
P00441	13.0773	12.77	14.4726	13.9609	13.0386	14.9327	14.688	12.5557	13.3269	14.5096	13.2158	12.6295	12.5497	14.6047	11.6418	15.4958	14.483	14.0402	14.8482	12.9822	13.3292	13.5477	13.2021	14.8648	13.3508	15.1654	11.3813	14.9324	13.8689	12.7525	14.1708	14.8825	13.2021	12.7402	13.9544	13.6858	14.6527	15.6612	13.9228	13.2897	13.1985	14.2825	12.7046	15.3109	12.7354	12.9386	13.2153	13.6675	14.8641
P00450	18.0538	16.0713	16.8877	17.5819	15.9812	15.2486	15.9175	17.2704	15.2938	16.582	17.0399	16.4546	15.4987	15.527	16.7662	16.6296	15.7899	15.7315	15.6018	15.2146	15.7938	15.2061	14.0629	16.3803	16.0032	16.5796	15.8699	15.8828	15.1486	15.5374	16.9867	17.3948	15.9161	15.765	15.2843	15.7304	15.5477	15.242	16.3936	15.392	16.1972	16.2128	16.64	15.4393	16.0922	15.9695	17.1855	16.2625	14.4803
P00491	15.7725	15.5697	15.367	14.7647	16.7373	14.5438	15.6264	17.0821	17.4685	15.4269	17.1068	12.7537	17.9465	16.3853	16.8055	14.6116	17.6027	14.255	14.6662	13.2924	15.432	19.1995	17.2572	16.6751	14.2734	16.9861	16.379	18.1656	15.8933	16.4243	16.0106	15.4791	16.2454	16.4652	15.4148	13.193	14.6264	13.8887	15.0089	15.2427	14.156	16.5218	13.6683	14.8	14.2311	15.5396	14.0769	14.9049	15.6864
P00492	12.342	11.9113	12.6547	11.2862	12.5386	11.1763	12.7132	15.6637	15.31	11.8949	14.27	11.5478	15.4434	12.077	14.8113	11.6877	15.3323	14.9892	13.0622	15.9697	12.3308	16.2218	14.4169	11.8712	14.1101	12.4481	14.3829	15.5146	12.7608	14.9314	12.1461	12.2461	14.2562	14.4286	12.3344	12.2793	12.2691	11.573	11.9416	11.6649	10.5007	13.2062	11.574	13.0282	13.5659	12.6946	11.9139	12.588	10.8859
P00505	9.12066	11.0167	12.9311	12.517	10.0688	10.5213	11.581	10.8338	11.4376	11.9777	13.1621	9.86049	11.9743	13.2597	11.3525	11.7058	11.6677	11.054	10.273	12.7231	9.95339	11.4959	13.4434	11.3069	13.1306	10.3344	12.5088	9.216	10.6303	10.9681	9.37109	8.5086	10.2836	8.90332	13.6662	11.6553	8.9918	9.39329	11.463	9.7388	8.55723	8.97418	10.707	12.1424	10.8267	10.9996	10.433	10.1775	11.7887
P00558	15.7443	14.788	14.348	14.2773	13.2169	15.7804	14.1566	13.0262	12.2482	14.2703	16.2637	16.4884	13.8309	16.2915	16.8284	16.0029	15.0187	12.8206	13.7251	12.133	13.4874	13.827	12.612	16.1155	15.8899	15.9104	16.9666	14.2446	13.3454	16.2632	14.8018	15.4787	10.9915	15.4058	12.7276	12.3476	12.3039	15.7165	12.1308	12.2931	16.959	16.4954	16.9135	13.3987	13.6884	15.2761	15.0367	12.9923	14.5546
P00734	13.8729	13.491	11.658	13.3193	14.3677	13.452	13.7183	15.0368	13.8833	13.3957	14.0167	13.3168	13.9661	14.1756	12.7698	14.3787	13.394	15.6055	13.5362	13.7014	13.0926	14.8874	12.3211	13.0298	15.0112	14.0457	14.0435	13.6301	14.3931	14.1869	13.7935	13.7794	14.0167	13.9816	13.4483	13.9762	14.2592	13.2059	14.6873	14.2381	13.4117	11.7057	13.8252	12.3384	13.6159	14.4907	13.554	14.2184	13.479
P00738	20.4945	17.4319	15.8919	16.8856	17.2058	16.5222	17.717	20.6078	15.6619	16.1438	20.5433	16.3592	19.0752	13.7075	18.5403	17.8022	14.5852	16.6441	16.8354	16.2609	15.977	15.4005	18.2331	16.6551	16.2152	18.3633	19.8552	15.8706	16.6987	18.7039	18.018	18.5942	17.4274	18.9896	15.676	16.5585	16.4706	16.3865	15.6488	15.8738	15.3891	16.8659	17.9702	16.1676	19.0867	17.0454	15.8378	16.7455	14.7758
P00747	17.2997	17.9145	16.7494	21.0633	17.0336	16.7401	17.4285	17.5082	18.6599	16.8659	18.1416	14.5414	16.0158	20.1074	17.2186	14.8328	20.3289	17.1683	19.1181	16.6204	19.2374	16.925	16.4299	16.4776	19.2108	15.9255	17.4608	18.1786	22.3627	18.1267	16.5239	16.5992	19.9169	17.0994	17.567	19.5463	15.4965	13.0029	17.2467	18.104	14.4994	14.1098	16.2186	16.7982	18.401	19.0932	16.4206	21.6684	17.8619
P00751	17.5089	14.6884	15.0707	16.5926	17.1137	15.7877	17.3884	18.5936	17.4749	15.2879	18.0961	15.8936	17.5195	15.5638	16.4276	16.06	16.5201	18.0587	19.2124	17.9083	17.7132	16.4693	15.8209	14.8659	20.0294	16.0361	18.1728	17.5296	17.7489	18.3531	16.5552	16.3084	16.7595	17.014	17.6708	17.7151	16.8831	16.3093	16.3295	17.9764	16.0711	16.626	19.3087	17.5601	16.6337	16.3148	16.7182	16.8313	16.4183
P01008	17.2919	16.6569	15.6793	16.4695	16.4353	16.2766	16.8714	17.7861	18.8574	15.4996	17.7083	16.8627	15.9499	15.9055	16.7697	16.2465	17.4548	17.7654	18.4643	18.418	18.2825	17.0863	15.2051	16.0926	16.823	16.4275	16.568	17.0995	17.0095	16.8093	16.5654	16.6972	16.1895	15.8614	19.0512	18.6807	16.8753	15.4575	17.7546	17.2	17.1284	16.456	17.808	16.758	15.1371	15.9878	15.7076	16.7853	15.9704
P01009	20.6138	18.1888	16.8088	19.5472	16.3105	18.8517	16.7653	20.236	16.2629	17.8482	19.8065	18.2939	18.0176	17.0237	18.1063	18.4834	17.5331	16.8307	16.9904	16.428	16.1982	17.454	17.7671	18.1171	17.972	18.1908	19.9016	16.8012	16.6219	19.5527	18.5063	19.0058	17.3002	18.3844	16.0774	16.6987	16.0122	16.2971	16.9992	16.3123	18.7222	16.9212	19.3386	16.6039	17.2001	16.7298	18.5768	17.2492	15.8484
P01011	15.6123	15.101	14.8457	17.3837	15.5486	15.6383	15.3828	15.3087	16.5633	14.6967	17.0201	15.7839	15.7015	14.7381	15.353	14.6998	15.9138	16.426	16.4823	16.1344	15.8501	14.8592	14.9426	14.6963	15.9611	14.4489	15.1389	16.2949	15.85	16.076	15.069	16.1938	15.4097	15.3895	15.2024	16.418	15.9801	15.3707	17.0221	16.1885	15.7306	15.87	17.4422	15.4801	15.0287	16.1167	16.995	16.6531	14.6969
P01023	20.6544	19.0424	16.7341	17.7492	15.7287	18.6522	15.4401	19.5808	15.5293	16.6147	19.3355	18.8742	16.685	17.4908	18.1938	17.1864	15.4816	16.5783	16.4115	16.6378	15.7156	16.1338	18.5439	18.7757	17.1673	19.481	20.4188	16.487	16.0526	19.3281	20.1351	19.1767	15.1777	17.3768	15.5817	16.3368	16.2353	16.0246	16.0638	16.0883	17.7187	19.018	19.2539	16.7971	14.0761	16.8436	16.9312	17.1223	15.487
P01019	10.6087	7.89524	8.11172	7.4813	NA	9.73362	9.01672	8.77715	13.323	11.8446	8.89691	13.3934	9.00055	8.37366	NA	8.64893	9.86761	NA	NA	NA	NA	NA	8.38058	9.08213	NA	8.09492	9.27342	8.77035	NA	8.09352	6.80637	8.75986	9.25535	NA	8.86178	NA	NA	9.9498	NA	NA	NA	NA	NA	NA	8.32535	8.84	NA	NA	9.32492
P01024	20.1504	17.8674	16.9329	17.6536	18.9317	16.2879	18.2129	20.198	20.5831	16.7071	19.9341	18.0167	18.4717	16.3836	18.5572	16.9321	18.8945	19.6214	19.1139	21.6694	21.092	19.4238	17.7284	17.5632	18.115	18.599	19.2978	17.317	19.4563	19.1421	18.997	18.336	17.3051	17.5116	21.3852	18.3123	16.6468	16.3944	18.6378	19.9452	18.3821	17.2502	20.7719	18.2375	16.3792	16.432	18.7661	18.0168	16.5186
P01033	17.8219	17.5827	18.0212	19.5837	16.8073	17.2626	16.4332	15.7577	15.0022	17.495	16.2412	17.469	16.4622	17.9876	15.6718	17.3929	15.3065	15.9734	17.1964	16.0639	15.7265	14.5794	16.6803	16.7108	16.3308	15.523	16.5152	16.0362	16.5356	17.0686	16.9005	17.2658	17.9248	17.343	15.8655	16.477	16.1921	17.316	16.4148	16.6814	15.413	18.0105	14.5883	15.8465	16.5851	17.4465	16.4488	16.6921	17.5917
P01034	18.5316	17.2024	20.5137	19.4805	17.031	19.2267	20.902	16.8409	17.1036	20.6288	17.7013	19.0403	18.041	18.2617	15.501	19.6581	18.0862	18.8033	18.531	19.0434	18.7239	17.1409	17.5541	18.1539	18.2564	19.3206	16.1362	17.9988	17.3782	17.9949	18.6103	20.3282	18.4432	19.2024	16.5451	18.4475	19.4937	19.8273	19.8799	19.7316	17.5382	19.4661	18.1919	17.4946	19.9035	20.9374	18.282	19.4482	19.8168
P01036	17.791	18.6671	22.6167	20.254	17.1304	19.6526	20.3202	16.7787	17.5673	21.8515	19.8026	16.7558	18.8232	21.2557	16.2421	20.0518	16.7948	18.0053	17.4108	17.105	17.5006	18.3995	20.1394	20.9427	21.2644	21.3439	19.5893	18.3253	18.6154	18.3221	20.0094	20.7656	17.6274	20.1919	17.2742	18.2723	16.5882	21.7661	17.7666	18.5232	20.8856	20.9484	20.7286	16.7779	21.973	23.1302	22.5429	19.26	22.4015
P01037	18.645	19.3572	23.2335	19.2091	21.7359	20.4629	25.6448	20.9542	20.792	22.3403	22.7058	16.3857	18.8793	21.831	20.4245	21.4712	20.1793	21.9144	19.7146	19.8743	20.7704	20.7617	18.5311	20.5358	22.5876	21.2493	18.3674	21.6051	20.1457	18.9982	20.0343	22.6979	20.4517	22.6513	24.3697	25.3062	23.1751	22.4832	22.1811	22.1106	20.8293	19.7083	21.5245	21.4974	23.2815	24.3862	22.5313	21.671	23.0821
P01040	14.2614	14.4819	15.767	14.3734	20.131	18.625	16.2878	20.2284	19.9937	17.022	19.1498	16.2601	19.2384	18.8719	17.2242	19.0283	20.1861	18.3256	19.7376	22.4493	20.3087	21.8674	17.3576	17.7588	20.3793	17.9056	16.2018	18.0317	21.1473	16.8695	17.38	18.3661	18.9328	17.9268	20.6874	18.7575	20.2302	18.4382	18.3505	20.4924	18.6162	18.5002	17.3174	19.1923	20.1324	18.5647	19.1514	19.6238	18.2294
P01042	16.9078	15.4336	15.6601	16.962	16.3101	15.846	16.8559	15.8499	16.3446	15.6419	16.3566	16.0871	15.3518	15.1309	14.946	15.9453	15.3806	17.9127	16.9691	16.8337	16.7805	15.927	15.0589	15.7096	16.4003	15.5421	16.332	16.6891	16.512	15.7966	16.2051	16.7902	15.3121	15.0654	15.9442	17.0675	16.3026	15.8697	17.5616	16.7901	17.1556	15.522	16.7774	17.2331	15.23	16.2566	17.8822	17.8533	16.5518
P01130	11.0999	12.4769	12.4097	9.3556	12.1303	12.5482	10.8841	10.2867	12.1822	11.5665	9.71431	9.05781	12.265	12.7983	12.1158	9.63416	10.702	13.4925	16.1947	11.5648	12.2962	11.9298	9.70283	11.2824	13.4238	11.0249	10.4571	12.677	12.8628	10.6173	10.2098	10.0543	13.267	10.2871	12.0136	12.5336	11.3723	10.1915	12.364	12.1067	9.97801	10.3344	10.2262	13.8336	11.4684	14.5249	10.8396	9.73868	11.2697
P01133	12.5931	12.59	12.0748	16.3898	16.7207	12.0328	15.332	16.5414	16.8623	12.8089	16.5777	11.7085	16.2792	14.2214	15.3411	12.1628	17.8487	14.7733	14.6322	17.3808	15.8648	15.5287	13.7067	11.4962	16.5181	13.1084	15.8055	14.0113	15.5645	14.6778	13.2896	11.8503	17.5471	16.3266	14.0678	18.6653	19.3463	18.1647	13.6742	14.4209	13.2134	14.784	13.433	16.343	16.8479	16.351	13.038	14.5563	13.8441
P01591	20.4888	20.4569	19.0075	20.3317	18.2582	19.5243	21.1916	20.5901	19.8145	19.3416	20.4778	21.4495	21.1127	19.9538	19.7884	18.8844	20.1248	18.7905	18.8449	21.486	19.7394	18.7565	19.179	20.3353	22.6378	20.0265	20.0756	21.7275	20.6384	19.9852	19.9013	19.2933	21.1407	20.3073	19.9064	20.3443	19.0578	19.9556	18.5225	19.6451	22.119	19.5338	20.8318	18.2424	19.9052	18.7948	21.7176	19.9247	19.1851
P01601	13.2264	13.3478	11.9892	13.471	9.747	11.4504	11.7319	11.264	9.94844	12.6849	10.6471	8.70117	10.3697	12.8505	10.397	11.7577	11.7761	10.6406	NA	10.128	10.905	13.974	12.9759	13.5369	13.1948	11.333	10.1187	10.539	11.67	9.95183	11.3398	10.7589	11.5747	9.95007	10.7887	11.4764	8.84471	12.0524	10.9582	10.0623	12.4583	10.8383	11.6636	11.5513	12.5659	12.4445	11.3753	10.7641	12.8348
P01614	14.4522	16.0422	13.9632	13.6282	14.4544	14.3709	15.6178	15.9088	13.8356	12.6547	14.2701	15.0379	15.4151	15.5736	14.1951	14.4993	15.1723	13.8653	15.3889	16.5109	13.177	15.23	14.0534	16.725	14.476	16.215	14.5544	13.4649	16.7933	15.5224	15.5106	14.4564	15.6499	14.1657	16.2466	15.8026	13.7556	14.3395	14.3781	14.3392	17.1292	13.6281	16.3481	13.5069	14.813	14.1552	14.0379	15.2067	13.397
P01619	20.2438	19.668	19.6899	20.9781	15.2164	17.4406	15.0612	12.625	14.4167	19.0226	13.5652	20.8143	13.4476	16.3241	13.0003	15.1929	15.1193	14.9526	16.4312	13.7111	14.4841	14.8846	13.7444	17.7027	14.6925	17.3967	13.5463	15.385	14.8932	13.8469	15.6861	18.105	14.1108	14.981	14.0314	14.397	15.2946	14.2803	16.311	14.4137	17.9439	16.1305	15.1028	15.153	13.2142	14.2644	17.1464	16.4563	13.8098
P01699	12.6408	12.1035	11.7435	14.6635	10.8352	11.4105	12.9504	11.1305	11.6339	11.7694	11.3253	11.5155	12.1985	13.7496	11.9664	13.3442	13.9478	10.7659	12.7124	11.5337	11.6521	12.4085	13.1358	13.4988	14.0735	12.4756	12.8892	11.857	13.3025	12.4514	13.5108	12.9625	13.3904	13.812	12.4672	13.3809	12.4502	14.7826	12.2432	12.1683	15.0184	13.5663	11.7748	11.8868	13.6652	13.0701	13.9639	12.9962	13.3276
P01700	18.932	17.9902	17.2895	19.6178	12.3069	16.4821	12.7934	12.1038	12.717	17.4741	12.1324	19.8467	12.3462	16.565	11.4339	16.5	12.4285	13.2584	12.2955	12.193	13.0501	12.7698	14.401	17.09	14.4555	16.8368	13.8	11.6031	12.8122	13.3752	13.6408	17.1116	13.3113	12.6543	12.3007	12.3765	14.4332	17.2128	12.4099	12.6304	18.9549	16.9318	18.0256	13.3145	13.7163	12.1995	17.5439	13.5462	15.2528
P01701	16.8731	16.7588	16.9454	17.009	15.3554	14.6854	14.7232	13.9559	15.7591	16.891	16.0621	12.3163	16.0861	15.1106	11.8544	14.9632	14.0502	13.8606	14.6979	14.8747	14.1369	13.1489	14.7973	16.9445	15.0642	16.2909	12.7666	14.2458	14.512	14.6625	14.9031	16.8041	16.6881	15.6141	14.968	14.7152	14.9382	16.1098	15.1067	14.2767	17.0264	16.4393	16.9652	14.3447	14.698	14.8107	15.6676	15.2156	15.0309
P01703	16.8216	16.7388	15.155	17.4486	13.1245	16.155	13.8494	12.3479	13.9294	17.5432	12.9664	18.5177	12.4066	16.9206	13.7561	15.7542	13.7416	14.2153	13.351	13.5388	14.2977	13.1674	14.3777	17.2323	15.7751	16.1014	14.3629	14.3935	13.1619	15.5596	16.5995	16.4902	14.0823	14.4735	13.8111	14.4902	14.5462	17.5413	15.1586	15.2438	15.7708	16.5521	13.4323	15.6114	13.9359	11.5977	14.3359	15.045	15.8145
P01706	15.3923	15.1899	17.071	17.2639	13.3163	14.9881	12.8859	11.2541	11.3582	14.8676	11.3785	17.0539	12.3502	15.5524	12.7281	14.7009	11.3872	12.3997	12.0784	13.6785	10.2677	12.6303	13.2974	14.5881	12.6398	15.1734	13.5915	11.8432	13.0133	13.4482	15.5598	15.4869	10.2307	15.3945	13.2694	14.7341	9.06251	17.5273	12.5801	12.3679	15.1368	15.3709	14.8188	16.4364	13.5591	11.6364	10.8829	10.5425	13.039
P01714	15.0077	14.408	14.8642	16.1494	12.869	13.514	12.0766	14.6774	14.2799	14.5744	14.6691	12.6378	11.6562	14.1282	14.7019	13.0522	13.2468	13.95	13.2261	11.299	12.5676	11.6738	12.5314	14.0059	12.5739	13.4531	11.5709	15.824	11.9243	13.0983	13.8408	11.8522	12.3257	11.9566	12.1332	13.9014	12.5354	12.7168	13.1894	13.6685	12.1548	12.6142	12.1147	13.4264	14.0146	12.8555	13.3122	14.4156	12.5271
P01715	13.1886	12.1411	13.7281	14.5701	14.1289	12.769	11.7097	13.07	13.8799	13.6276	12.6221	15.0332	13.7916	12.5043	14.0301	12.7329	12.8635	13.7272	13.9567	12.3868	13.0843	12.7068	13.5261	13.502	13.3507	12.0344	12.3129	14.3991	14.2946	14.0015	11.208	12.3747	13.4791	13.4754	13.0184	12.7072	13.1641	13.0928	12.9761	14.8793	13.27	13.4754	13.0843	12.7077	13.2397	11.7532	13.3321	14.6507	12.0232
P01717	14.2144	12.9047	14.0064	15.2267	12.6896	12.8487	15.0366	12.0642	10.8175	13.2775	12.3651	11.9317	13.6686	13.8926	11.662	13.5669	12.5706	13.0651	11.1434	11.9895	13.4955	11.1155	11.0936	13.3067	11.8543	11.8776	14.0799	11.0268	11.335	12.0466	13.034	11.7492	13.1088	12.8672	11.2524	11.1895	13.2522	12.9615	12.7505	12.8114	12.5247	13.458	13.3149	12.859	13.3121	11.5071	13.7315	11.6472	11.7055
P01721	14.3218	14.1641	13.681	14.9765	14.7259	15.3917	15.5684	12.6791	13.8327	14.7965	14.0143	15.8674	13.9232	14.0329	13.2153	14.0147	13.7968	14.431	13.8908	14.1213	15.1653	14.0218	13.7817	15.8105	14.0137	13.9727	12.2361	13.3346	14.3304	12.6482	14.3138	14.4916	13.7452	13.6607	14.7815	15.116	14.8183	14.5789	14.8659	14.4811	15.5913	14.4466	14.0176	14.4497	13.3227	15.0584	15.0164	14.9077	14.467
P01742	15.2336	13.7208	13.5353	14.7	14.5948	12.6508	13.7493	11.9367	13.7429	13.4865	13.3514	15.4231	12.5135	13.8777	14.6449	12.7582	12.6561	13.554	13.8597	14.8545	13.0605	13.8274	12.9519	12.4163	14.8198	13.307	12.371	14.1513	13.8639	12.6639	12.2556	11.6887	12.4401	11.8068	12.5159	12.651	14.2546	13.2162	12.7639	13.8883	13.5331	11.1165	14.3518	12.5605	12.4658	13.7065	13.9303	13.4054	12.7389
P01743	12.5686	12.2304	13.5184	14.6268	13.5935	12.1232	10.5931	10.7819	10.3579	12.6683	11.0044	11.0429	10.4228	10.6939	10.6809	9.98712	10.9779	NA	12.6862	12.2488	12.8029	14.3298	11.0675	9.52487	13.2155	10.8527	9.8804	13.2213	9.43415	10.3572	11.1452	14.0311	10.2552	12.3402	11.5949	10.0278	13.991	11.5821	12.3456	9.00253	13.7672	11.1679	12.3922	9.85978	10.6451	11.4517	11.7105	12.5268	11.4136
P01762	10.5046	12.4138	12.2196	11.7444	12.2964	11.8988	12.425	11.8566	12.2706	13.1826	11.3423	12.5582	13.1937	11.2738	9.78588	12.891	14.4127	11.3079	12.7356	11.6638	14.1009	11.1001	13.567	12.3134	12.7321	11.0387	11.136	11.8593	13.7677	12.2558	10.9782	14.5352	11.8012	12.8571	12.7371	12.4103	12.3718	11.5077	12.2748	14.467	13.6445	11.4961	14.3539	12.1394	13.411	11.1826	14.6753	12.6556	13.608
P01764	16.9283	16.1866	15.5543	17.5656	13.8379	15.0281	12.5076	13.9717	14.5964	15.7672	13.0776	17.6568	13.0094	13.1554	13.2873	13.3461	13.2697	14.6694	15.3077	16.3875	15.0094	13.7353	13.6355	13.7109	14.6442	13.6862	14.3365	15.7038	16.1115	14.3609	13.4088	14.593	13.2219	13.3684	15.3885	14.0904	14.0352	11.9209	15.3601	14.0759	14.5346	13.0525	14.1499	15.6269	13.4003	13.0313	15.1476	15.1493	12.9957
P01780	16.5432	16.1079	16.6265	17.4027	13.6263	15.8562	13.6462	13.7247	14.4497	14.9853	13.7552	14.3295	14.4423	16.3139	14.9727	15.0652	14.6393	14.691	14.9309	14.1022	15.2704	12.8727	14.9908	16.503	15.4347	15.9684	15.6693	15.091	14.1618	14.3522	15.8466	16.0635	16.0401	14.9536	11.295	14.2343	13.2567	16.2024	14.7572	13.1069	18.4198	15.7474	15.0577	13.5843	14.7288	13.5828	18.5566	13.8902	11.6388
P01782	11.0577	11.136	11.3628	14.3319	11.6289	11.9985	16.7732	10.4802	11.2229	13.4228	10.9673	11.7696	11.5562	10.1826	10.5899	11.092	11.6199	11.734	10.2407	12.4494	12.4316	11.588	12.0576	10.3225	14.3509	11.3528	9.57459	12.2463	12.8505	10.8612	9.92812	11.5719	12.3493	11.5009	13.3457	12.9152	11.0911	10.4917	12.2653	12.1092	12.2887	11.4101	11.7415	13.8346	11.762	11.3043	12.6015	11.8055	10.5408
P01833	22.6543	22.7339	22.1851	23.115	23.6355	21.7959	24.2033	22.5948	24.4156	22.014	22.6792	23.3574	22.1679	22.0266	22.8041	23.1345	19.4285	22.9019	24.089	21.2454	24.9369	23.7063	21.0716	22.5611	25.0802	22.9803	22.2885	28.6337	24.9166	21.426	22.3307	22.0549	23.1561	21.4738	24.3564	25.7316	23.106	21.191	19.5303	27.7858	24.3234	22.5166	22.4169	24.796	22.3582	21.4332	24.7101	24.7108	21.0879
P01834	22.5327	21.6531	21.1169	20.9834	15.9811	19.2689	16.2627	14.0509	15.4619	20.6816	14.935	21.5757	15.8565	19.4786	14.2725	18.198	12.8652	15.9641	15.6763	16.0828	15.2253	14.7395	17.2374	20.3915	16.6142	19.6439	17.5683	16.9777	15.1131	17.3319	19.5172	20.1739	17.0312	16.9908	15.8965	15.5714	16.0061	18.664	17.612	16.1884	19.9365	19.1478	19.7395	15.263	16.4015	15.3946	19.2634	17.3331	17.5296
P01859	19.5294	17.3088	15.9895	16.3695	18.8487	16.2693	17.0389	21.1559	20.7259	14.5736	18.1673	16.4743	17.4651	15.8247	19.985	14.5454	18.5012	15.9165	17.1736	21.4831	19.7652	17.8817	17.3367	17.9859	17.579	17.0467	18.5929	16.5411	15.9483	17.7175	16.7063	15.7915	17.5568	17.6824	19.5314	18.4112	16.2014	16.4803	18.7625	19.9345	18.5231	14.5987	19.0223	18.2037	16.3208	14.5384	16.06	16.8977	15.169
P01860	18.2398	12.2697	13.5896	14.0382	14.2205	14.1114	13.936	16.2393	15.5938	12.4206	15.4038	14.2451	13.443	12.7816	15.3084	13.337	15.2694	14.0985	14.2578	12.6718	16.8856	14.1691	14.2483	14.7019	13.6978	13.4749	16.3856	14.5146	15.6964	15.2647	14.4892	12.0135	14.7313	14.2103	12.9247	14.3352	13.6234	13.2136	13.25	13.5283	12.924	13.2258	13.0247	15.0224	13.4944	13.0937	13.1272	13.0592	13.1293
P01861	16.358	16.3876	14.4553	15.4494	14.0741	14.2119	15.6995	15.9856	14.7471	13.6794	17.0729	15.7807	12.8056	14.8073	15.2621	15.4928	15.8823	14.6001	12.5922	14.0815	15.1891	16.9656	15.5586	16.4753	17.2895	16.3703	17.3417	14.2402	14.1732	17.3857	14.1932	14.0127	16.4732	17.1565	14.5394	14.3196	14.9059	15.3102	15.7618	14.2849	17.3001	13.6002	14.8393	14.4652	17.0436	17.5519	15.9646	17.2103	14.4911
P01871	20.2462	20.8828	19.5894	22.1666	16.4579	18.3779	15.1859	14.2737	15.3758	19.3462	14.2431	21.6168	14.7937	17.3536	14.6501	15.4087	14.1319	18.0551	17.6802	15.0672	15.4283	15.025	17.2478	19.4386	17.0482	18.9958	17.6418	17.4938	18.4198	16.5696	18.4875	19.9252	17.655	16.2293	15.2032	17.7554	15.7074	15.987	15.6237	16.6092	20.878	19.7398	17.6909	17.3616	16.2657	15.6857	20.1921	17.7277	14.885
P01876	22.8326	22.4836	22.0168	22.3807	16.5918	22.0417	16.497	16.8488	15.1811	21.9739	16.8691	21.9317	16.8328	22.2457	15.6587	21.4803	15.4462	18.1619	18.1213	16.6295	15.628	16.4482	17.2811	23.254	17.7038	22.7589	17.7654	18.5556	17.2084	17.5804	22.0011	22.4464	18.0608	16.0982	15.9111	16.9232	17.4637	21.233	17.5265	16.3724	22.413	22.2692	21.9476	17.3776	16.2923	17.4346	21.2629	18.6086	19.6931
P02042	10.6863	8.328	8.4118	9.0369	8.56396	11.1073	9.39982	8.31878	NA	9.20287	8.49097	11.1272	9.69671	9.78893	7.56334	11.629	8.43249	NA	NA	NA	8.71119	8.95013	10.2109	10.4303	9.3075	8.72142	9.55163	9.33042	NA	10.5922	8.40243	8.34841	8.9859	8.49752	9.4421	NA	8.84034	10.1332	8.57654	7.94957	9.89261	8.68825	10.0808	NA	13.2995	9.51431	10.0419	8.99667	8.03688
P02452	10.1603	10.6118	11.2239	11.9054	13.8589	13.2218	13.8558	13.0032	11.7424	9.35497	12.8578	12.8268	11.6089	11.8044	13.7688	13.4468	11.8673	13.6212	13.2627	13.0595	11.4928	11.2294	9.86979	14.0693	11.353	11.3051	13.9421	12.4765	13.4769	14.1153	12.0407	11.1632	13.8776	11.8315	11.9447	12.2217	11.7727	13.0719	12.1399	17.6288	12.2804	9.75338	12.0643	13.3363	12.6255	12.5388	11.8678	13.3441	11.7555
P02533	13.3241	14.3094	14.4833	13.6325	15.0552	14.8748	14.601	15.3055	14.9533	15.7885	15.031	14.4822	14.6648	14.9914	14.9676	14.7044	14.8977	14.5194	14.9607	13.9927	15.2657	13.7983	15.1198	15.1236	14.5629	14.2021	14.9415	14.6369	14.5797	14.7982	15.2815	14.7402	14.5687	15.4549	14.3124	14.1153	17.1564	14.2503	15.4127	15.0809	15.0184	13.8373	15.0786	14.253	17.6712	19.3319	13.6932	15.3887	16.2583
P02538	13.5509	14.5878	16.4444	11.7085	10.3577	14.7211	11.9583	8.69599	10.6193	17.2376	9.34253	8.94153	10.8592	11.8278	10.4519	12.2772	11.4143	9.25518	11.2241	10.141	9.80333	12.3834	9.12548	9.06377	9.54393	10.4904	9.2165	9.8811	13.145	9.84314	8.22972	10.5787	13.6424	10.6485	10.7592	12.5942	11.7764	12.812	11.5201	14	9.8375	8.79968	12.7649	11.018	12.582	12.4298	13.8777	11.1821	11.5387
P02545	11.4105	11.1659	13.4847	10.6858	14.1484	10.5763	15.8384	11.5334	14.4153	13.8085	13.5242	12.4715	13.2037	13.021	11.7994	13.4128	12.7485	13.1064	14.1436	13.1913	14.7508	12.3793	10.8936	10.6263	14.8519	12.3072	13.1197	13.813	13.7729	12.0581	12.5068	13.3505	12.0582	12.735	13.2235	13.5251	11.2809	12.6155	15.5562	15.2082	11.3801	11.6064	11.4052	13.2851	10.8063	14.0264	12.3758	13.5734	10.7408
P02647	18.3471	17.9159	15.4008	16.8675	17.2422	17.1001	16.8659	20.3876	15.7375	15.0449	20.9603	18.5589	16.7681	15.5794	19.2508	15.7256	16.7209	16.8861	17.9513	16.9718	16.8786	16.4976	18.1286	16.9674	18.2327	17.6857	19.6049	17.0753	16.4903	19.331	18.5296	18.1567	16.2282	17.3347	16.0528	16.8431	16.3956	15.7819	16.21	17.9866	18.2852	16.865	21.5239	17.0406	15.9728	16.3104	17.3244	16.2907	15.4435
P02652	13.7714	10.3503	8.98698	10.618	12.6535	13.1	9.76534	13.6684	15.4084	9.84384	15.235	13.8766	12.2335	10.3376	12.8542	10.8006	12.0642	11.504	12.6823	10.57	13.2117	12.8022	10.9937	9.92352	10.3626	10.5015	13.6006	11.3838	11.4855	14.3675	13.5916	13.1501	11.6109	13.6449	11.8056	12.5875	12.9004	10.5597	12.0091	13.4033	10.7544	10.337	16.3963	13.1974	14.0391	12.3271	9.79843	10.8586	10.3046
P02671	16.9521	14.8078	14.1813	14.8042	15.4266	15.0637	13.5924	18.2107	14.1658	14.2571	19.4936	16.1455	17.1984	14.1286	17.3523	15.0788	15.8643	14.2993	14.7603	17.1411	15.9113	15.7802	17.028	15.2241	14.6642	16.4648	17.6837	14.946	14.727	18.112	16.5548	16.8868	15.3358	17.2743	15.9782	14.806	14.7095	15.2818	15.2499	16.0867	15.0222	15.6678	19.9564	13.2782	16.1577	15.8043	15.4901	14.8105	13.297
P02675	18.2906	16.9236	15.9201	16.5422	19.2103	16.4673	17.9479	18.6711	21.1301	15.6657	18.8661	16.9168	17.1155	15.1622	17.3213	16.5788	18.6299	16.9689	16.5854	19.7996	20.1773	19.6658	17.4413	16.5003	17.828	17.9962	17.9798	18.0883	17.7334	18.6108	17.3554	18.1269	15.7581	17.3851	19.7308	17.095	16.7462	16.3232	18.5763	18.1887	17.0597	16.0144	20.8485	17.2647	16.4927	16.1781	16.6177	17.5089	15.6001
P02679	19.0302	16.5667	16.0534	16.6577	18.3549	16.1207	17.676	18.4261	21.2116	15.9963	18.7097	16.8487	16.5799	14.8012	17.2681	16.1588	17.658	18.441	17.7817	19.1859	19.8355	18.0197	15.9749	15.9745	17.2889	17.4443	16.9774	17.6385	17.7808	16.8301	16.9453	17.8984	15.8895	16.967	19.1946	17.6346	16.8829	15.5472	17.5297	19.2953	17.2158	15.421	20.7206	18.3597	15.883	16.1735	17.0104	17.8665	15.8525
P02743	14.2827	13.4503	12.6765	12.8836	14.6272	13.7996	13.9786	15.109	15.2818	12.8912	16.4701	12.1729	14.9732	13.5878	14.0796	13.8971	13.2293	15.6498	16.1932	15.5367	14.686	13.9178	14.477	12.6616	14.4196	14.5959	15.2088	14.2626	13.9373	14.7849	15.4649	14.2341	13.5725	14.9594	14.7111	14.5875	14.6723	13.1737	13.7901	13.4624	13.3077	13.3116	14.5993	14.5057	13.6837	13.4083	13.3284	14.7987	14.1814
P02748	15.3623	14.4172	11.3973	14.6687	13.2538	15.5049	14.8991	14.3039	15.4023	13.1869	15.8191	14.1249	14.3532	13.2942	12.5941	13.91	14.357	14.0138	13.6838	14.9193	13.0163	14.2587	15.0113	14.1679	15.3582	12.7587	14.668	13.3694	14.3781	15.1734	14.0327	13.9779	15.0965	13.6442	16.143	15.81	13.4921	12.0705	16.0071	14.7309	12.76	13.7143	13.0883	14.8406	12.5074	13.823	13.9438	13.7959	15.9029
P02749	15.3752	14.4336	15.1412	15.4349	14.5688	13.8278	14.6191	14.9317	15.0874	14.2591	16.8904	15.081	15.5767	15.242	15.0882	15.503	13.9645	15.0328	15.1756	16.0436	14.677	13.7846	14.9074	15.0484	15.9629	14.4994	17.5049	16.8289	14.7599	17.3505	15.3568	15.5445	13.8525	15.3598	14.5679	14.6473	16.0078	15.2619	15.6746	15.1262	13.224	16.2635	14.3015	14.4003	14.8917	15.6357	14.7418	14.6878	14.6725
P02750	17.0622	15.977	16.2619	16.8885	18.2343	16.3202	18.8542	18.5101	16.5339	16.4298	17.743	17.4063	17.5615	15.4319	16.2922	16.8714	18.5576	16.996	17.432	18.7936	18.1493	18.3569	15.5464	15.2728	16.4651	15.1468	15.8675	16.394	17.4359	16.0073	14.7872	15.4136	17.1824	17.0904	16.8867	17.1718	18.1377	15.2292	17.5086	17.4464	16.0481	15.7033	16.8043	16.8426	17.5452	16.9218	16.9269	17.1847	15.2459
P02751	15.6809	15.4002	14.9379	14.8943	17.8326	15.1144	17.0664	16.5258	15.7023	14.4401	17.0025	14.9383	14.8109	14.1049	15.6894	14.9002	15.1021	15.8526	17.5501	15.6483	17.2246	14.476	15.3768	14.4362	15.9921	15.2617	16.8561	16.3665	15.8384	16.7171	16.2628	14.989	15.8737	16.6485	17.3248	16.503	15.16	14.6896	17.1981	16.4394	15.3242	15.1429	16.9704	16.4176	14.9434	16.3141	15.3389	16.0897	14.2017
P02753	15.3622	13.5131	13.4503	14.0515	13.7981	13.5125	15.2702	14.0966	13.8427	14.7479	13.8499	13.8571	13.0337	12.0098	14.0093	12.7386	13.1618	14.2695	14.3132	13.4803	13.8246	15.4904	13.2753	12.0203	14.2423	16.6881	13.054	14.6901	15.0514	12.9811	12.8869	17.2904	13.5003	12.6653	14.7119	14.5729	16.3127	14.3519	15.6798	14.9883	13.3987	13.7787	13.9322	13.4506	12.7048	14.6054	15.3579	14.8978	15.4656
P02760	16.4839	14.6813	14.0068	13.8575	14.8584	14.371	14.4157	14.0928	15.4103	13.8749	12.4472	16.1666	13.0693	13.4814	13.5717	14.7789	12.9104	14.1404	16.6004	12.8517	14.3921	13.8777	12.2759	14.1395	15.0188	14.0924	14.4983	16.0689	15.1169	13.5046	15.0205	14.4824	13.4186	14.9311	14.4888	13.699	14.4769	13.1306	13.7388	13.4553	12.9043	13.7798	14.3651	15.0494	13.571	13.7572	13.2592	13.742	14.3092
P02763	18.7247	15.791	16.3047	16.8942	15.1906	16.3835	15.0175	15.653	15.8625	17.5812	15.8141	15.7697	15.5082	15.7094	15.1473	16.7446	15.1898	15.8302	15.5703	14.4385	14.7475	15.371	15.8173	16.3282	17.2685	17.3729	16.4629	15.207	15.699	15.6108	17.3033	17.8101	15.4711	15.74	14.4392	15.13	14.4959	15.6842	15.5881	14.7672	16.7095	16.5445	18.1014	15.8735	16.8831	14.6806	16.3718	16.1798	15.4647
P02765	18.3386	16.6621	15.6531	17.1189	15.8605	16.9186	16.175	16.1527	16.6532	15.9043	18.0911	17.9493	15.8001	15.943	16.5082	16.7849	15.005	15.8511	16.0583	16.108	15.8247	14.8835	16.5297	16.5546	16.7092	16.6035	18.0301	16.758	15.9528	18.2153	17.5383	16.914	16.0567	15.9412	17.6749	17.0984	15.6796	15.578	16.1459	15.5874	16.8804	16.912	18.5053	16.8083	16.0055	15.8488	16.1619	17.022	15.9947
P02766	16.5373	15.5765	13.8182	15.6975	15.3213	15.0571	15.8027	14.7298	14.8128	14.805	13.9037	15.6126	15.5727	15.6656	14.5156	15.7244	15.2753	15.5887	15.4885	15.8587	15.042	14.6326	14.4208	14.1841	15.7954	14.1331	15.4668	16.1283	14.7087	14.8167	14.498	14.814	15.3087	15.0669	15.0729	16.1522	15.9326	14.7909	16.5731	15.3858	14.4283	14.6279	16.4329	15.1524	14.0921	14.6962	15.4104	15.6036	15.897
P02768	23.515	22.5011	20.554	20.7987	21.7191	23.2815	22.1023	26.148	23.3441	20.897	24.9328	22.9211	23.3593	21.2835	24.3678	23.0786	23.0678	21.3449	19.5887	24.0131	22.4587	22.7135	23.5494	22.7621	24.0234	23.487	25.1896	24.923	21.0973	25.39	23.5794	22.7236	22.5829	22.3714	24.0096	22.3619	20.7926	21.6486	21.2367	22.5358	23.0976	21.5745	24.1075	22.9397	22.5797	21.8904	20.3381	21.095	21.3847
P02774	18.8242	17.2162	17.249	17.7923	16.5536	17.4156	16.4112	16.7613	16.2569	17.5416	16.7323	17.1914	15.7106	16.023	15.6215	16.8335	16.3623	17.1034	16.6272	15.3739	15.8688	15.6593	16.0451	16.5922	17.3225	17.0667	17.3989	17.4761	17.2734	16.4136	17.4195	17.9187	15.1922	16.3866	16.2535	17.1003	17.713	15.7306	16.9685	16.3556	17.2071	16.485	17.8891	17.2188	16.0221	16.0339	17.2355	16.5146	15.5041
P02787	20.826	19.306	19.4515	20.0761	18.3022	19.242	17.1798	18.6735	17.8728	19.0851	17.759	20.3777	17.082	17.6396	17.088	19.6898	17.3631	17.386	18.2012	16.6468	17.2081	14.8812	17.3912	18.8646	17.6247	19.2716	18.7948	17.8779	16.771	18.9578	18.9416	18.9315	16.5929	16.49	16.1088	16.7654	18.7578	17.8507	19.6773	17.4722	18.8065	18.1729	20.6715	18.1444	15.5048	14.6245	18.061	18.4881	16.9418
P02788	20.5501	20.8853	19.4592	23.7664	17.6018	19.7949	17.6038	17.5673	17.5053	19.2196	17.898	21.4494	20.9187	20.1792	17.7377	19.1257	17.1008	18.3915	18.2692	17.9923	17.6667	17.8409	19.0703	18.5076	18.0313	19.3124	20.5109	18.2837	18.6871	23.1107	19.5382	18.0746	19.3974	19.0423	17.7861	18.1417	17.6509	19.3093	18.7261	17.7765	20.2709	19.8795	20.1978	18.3888	17.1671	18.0254	19.5925	18.0884	18.4287
P02790	19.1308	17.4772	16.7217	17.3142	17.3873	17.4425	18.4977	19.82	18.5607	16.1389	20.2316	16.6478	18.9511	16.362	19.1016	18.1765	16.5261	18.2292	19.1442	16.4713	16.3053	17.4661	19.359	17.4352	17.1209	18.3784	20.7953	17.238	17.6747	20.9054	18.2773	18.316	17.4852	18.5091	17.4273	17.4981	17.9155	17.4532	18.2721	16.8726	16.3538	17.6844	17.5011	17.1184	16.9877	17.4165	17.0617	18.5336	16.5256
P02792	11.5145	12.3357	13.2215	12.1427	13.2009	13.0683	13.7953	13.1106	11.5232	13.5244	11.7791	13.3633	13.4928	13.5898	14.481	11.2858	14.5918	15.4793	10.5884	12.896	13.2729	12.1546	14.1099	10.9774	13.337	12.5761	11.5988	13.4766	12.3098	14.4687	12.6894	12.9003	13.7746	14.561	12.5153	13.0958	11.8721	11.5584	13.234	12.4519	14.2691	13.1597	13.8942	12.0939	14.7174	13.4877	13.1524	11.8409	14.6713
P02814	14.4813	13.0349	18.3147	17.2191	15.5017	13.9293	19.981	14.6307	18.5219	20.2758	14.3678	13.7988	13.8114	14.573	13.42	13.0911	14.7062	14.7521	16.2816	15.1897	15.1486	14.9155	13.7071	14.1164	16.409	13.6938	13.7591	16.1949	14.9121	13.9612	13.6452	19.0706	14.8263	14.833	15.6213	21.9349	20.958	21.5548	16.1335	16.1218	15.0134	20.719	14.9793	17.9255	19.5681	22.3905	19.2253	16.7425	21.1462
P03973	15.6071	16.0759	16.0858	17.8084	16.2599	14.5294	18.2077	15.5444	19.0242	16.6659	16.4135	13.0698	15.383	17.6699	16.1481	13.6139	19.2538	16.0308	20.1241	16.4619	19.1984	17.6087	15.0861	14.7474	18.2088	13.2964	15.6515	17.6778	20.1645	17.0298	14.7738	16.8556	17.8614	16.4085	19.0975	21.4978	19.669	15.2913	18.8733	17.8176	13.7096	16.6689	15.0624	19.8072	16.5182	17.9773	15.5671	17.6743	17.3767
P03952	10.1108	8.05892	9.40806	9.80581	9.94099	8.32038	12.1814	9.69076	9.62419	11.0074	7.51148	5.92158	NA	9.23041	9.3283	8.44902	9.42815	10.4529	9.62175	NA	10.9891	8.90237	8.86067	8.94912	8.76168	7.90086	9.46074	9.46261	10.0688	8.65894	9.32167	12.4653	10.7836	NA	9.86588	9.59568	9.62429	10.9508	12.056	8.73626	NA	10.7073	8.60916	10.1797	9.45039	10.5486	8.89684	12.8094	9.57792
P04003	15.8605	15.1141	13.2824	14.4651	13.7926	14.3689	16.0757	14.5245	17.8574	12.5472	17.5275	16.1857	16.0225	14.0535	15.7974	14.5161	15.4244	15.0123	14.3319	15.7755	16.8376	15.26	15.3943	14.2091	15.1764	14.4843	16.197	15.1453	15.1847	14.9569	15.5632	15.4632	14.4202	15.3168	15.3855	15.0636	14.816	14.9468	15.0688	15.7328	15.0631	13.5946	18.9137	15.9982	14.0278	14.9491	15.9348	15.731	14.9954
P04004	15.5511	14.6359	13.4767	15.1743	15.4745	14.6142	16.022	17.6098	16.1646	13.0926	18.4014	14.895	15.8187	13.745	16.438	15.0596	16.1128	15.4679	17.0756	15.3365	16.6428	15.399	16.1385	14.1982	14.4126	14.2709	16.9085	15.0668	15.1883	17.4403	15.4283	14.9952	15.5683	15.9838	15.8136	15.3957	14.9783	13.4293	14.7575	14.8744	15.1815	15.104	17.374	15.3686	15.6535	14.1407	14.6041	13.9526	14.6862
P04040	16.6668	17.6139	15.3476	14.4941	17.1629	15.8411	17.2737	19.6901	16.5467	15.7973	17.3044	16.2247	17.6667	15.4765	17.6724	17.4592	17.844	16.8772	16.5287	16.3022	15.5804	19.4161	17.4571	17.5197	16.4617	17.5452	17.6364	16.1344	16.1111	17.2105	16.5905	14.9095	17.2295	17.1572	16.1475	16.7864	17.9462	16.5253	16.5699	16.2986	17.8062	14.6923	15.3977	15.9299	16.5913	17.0432	15.0852	17.4623	16.0591
P04066	12.4337	12.3942	13.7612	10.2544	13.1635	11.3501	14.7389	14.7163	10.5729	12.4094	15.3109	11.587	15.6233	14.0648	15.0003	12.1472	15.1599	11.7152	NA	12.0919	13.7072	13.9175	15.8862	8.66619	14.2689	13.8752	15.3826	13.2581	12.0425	15.9413	13.5885	12.8183	14.5156	15.6133	10.6786	13.3505	14.9923	7.47349	12.6338	12.9384	15.0929	13.9142	14.7508	10.6017	14.151	14.7283	10.8324	11.7317	13.3957
P04075	15.4352	9.61424	16.3585	16.2209	13.0706	13.873	13.2766	9.53826	11.9413	14.8797	12.516	12.5662	11.3377	13.696	11.9412	11.2764	10.4108	12.5755	10.5532	11.7007	13.1008	10.6143	13.0089	14.0497	10.047	13.4314	11.5678	14.0815	13.1613	11.7027	13.1566	13.7959	12.4171	10.8932	11.4363	15.3492	15.1773	11.9782	13.4335	12.249	11.0258	11.4713	12.1448	13.0223	12.9853	12.1596	11.5452	13.0208	11.7797
P04080	19.3631	19.902	21.0063	19.0816	17.6967	21.558	17.6925	20.3314	18.8186	20.6681	20.3918	21.2339	22.1366	21.4149	21.5449	21.8328	18.9628	20.1571	18.6029	17.18	17.3426	20.1095	21.9432	21.7461	17.7611	20.9876	20.5555	18.445	17.7704	21.4873	20.1444	21.1144	20.5734	20.5818	18.988	17.0334	17.444	20.6572	18.2092	16.7781	16.9231	21.1889	19.5054	17.6856	20.7615	21.0614	15.3821	19.0831	21.325
P04083	17.277	18.5019	18.2788	16.4768	19.4291	18.1682	15.6692	18.9836	19.6083	18.896	18.6032	18.7595	17.978	17.2594	19.0077	15.2738	20.9636	19.4536	17.8492	19.1546	19.7174	20.6486	17.4799	16.8814	17.8364	17.0031	17.396	16.6856	22.7458	18.2288	17.1334	15.8716	17.7534	17.8938	18.5371	18.5722	22.3926	16.8934	17.5085	16.4935	17.4307	14.6865	17.5097	19.4052	20.0448	20.9589	16.3216	18.006	18.4921
P04114	16.0858	13.7045	14.8304	14.0441	16.2536	13.9546	15.5795	15.998	15.8755	15.1869	18.3502	14.9449	16.4827	14.0391	15.4539	14.4612	16.3978	15.4951	15.71	16.0649	15.2705	14.9181	15.942	13.5831	15.5587	14.4591	17.3484	15.0947	15.9453	15.5168	15.789	14.7615	15.4385	14.6219	15.7922	15.6267	15.3779	14.3681	17.9252	15.3679	14.6885	13.581	14.8311	15.8563	15.933	14.784	15.2586	16.6771	14.8745
P04155	8.84439	8.50243	12.1451	11.631	11.603	9.10855	13.2362	10.6328	12.7432	12.1382	10.3476	12.0793	10.5269	12.9229	12.8686	11.1042	12.1812	11.0746	13.0054	10.7213	13.6838	12.8246	8.31924	8.71633	10.5754	10.0868	10.9219	10.732	11.4474	10.2263	9.0128	11.3484	10.7681	13.2403	11.3221	13.9063	12.0587	11.7805	13.409	14.3851	11.5188	12.2971	12.1569	11.8226	13.2581	13.228	12.5452	13.4474	12.7758
P04179	10.1674	11.0853	10.9847	10.1242	11.316	11.8036	11.7224	12.7653	16.0428	10.4558	12.5043	12.809	11.5305	11.512	11.8129	11.9902	10.2904	10.2877	11.7052	10.8673	10.8143	12.5034	12.3835	11.1322	14.9308	9.67041	12.6041	9.76656	10.4458	13.0632	12.3896	11.6728	13.8681	11.9466	10.9164	11.064	12.1637	10.714	11.407	10.7353	14.0531	8.67638	12.0782	9.70234	11.9779	13.6784	14.8333	10.5057	11.9703
P04196	14.6133	14.6028	15.066	14.6224	14.9526	15.6059	15.1964	15.0444	15.1952	14.7672	15.1629	15.6507	14.6433	13.7047	15.0058	13.7632	15.0914	15.348	14.8911	14.565	14.6303	14.2732	13.7666	13.6342	14.7991	14.0294	14.9016	14.7909	14.5031	15.3223	14.6254	15.1038	14.1913	15.1597	14.7254	15.6684	14.7583	14.038	15.3752	15.1604	14.2134	14.6934	14.8724	15.3529	14.6528	15.4545	15.6333	14.7852	14.2288
P04211	14.6323	13.7039	14.4718	14.4016	9.82248	8.42342	9.30438	10.7476	12.99	10.0422	9.36854	18.4165	9.99794	11.2369	9.3792	10.6342	11.1749	10.826	11.921	10.8432	10.2942	13.1647	11.516	9.79861	10.5899	9.03378	8.45645	11.6409	11.5847	8.0255	8.65761	9.44283	9.77752	12.1131	10.2081	10.6184	8.67636	8.89212	9.96017	10.6588	8.87823	9.11592	8.88519	9.88716	13.7171	11.8826	10.1185	9.27587	13.7917
P04217	18.693	16.7511	15.9691	16.4591	19.4152	17.0096	18.1361	20.3855	19.3357	16.3133	20.3953	17.9553	18.4537	15.3378	18.7176	17.2259	19.3601	17.6078	17.2629	19.0619	20.4342	19.4527	18.1847	16.9345	17.078	17.3925	19.0073	21.3352	20.8861	19.4563	18.2173	16.9649	17.7033	17.9542	18.9577	18.1656	17.9183	16.4333	16.9568	18.7382	17.111	16.0416	18.8365	18.0962	18.0933	17.6193	16.8411	17.4803	15.6735
P04259	12.7795	15.1301	15.8506	11.3925	15.6346	13.1591	14.1228	13.8923	13.9143	16.0539	15.1603	12.1139	12.879	15.6335	14.5749	13.7405	15.7498	15.4683	13.3363	14.2888	15.4144	14.5749	14.6624	13.9945	13.2852	14.2818	15.8007	13.485	18.7968	16.7478	14.7579	13.1138	12.2187	15.8365	16.1535	16.8486	15.582	12.2848	14.2187	15.9116	13.0229	13.2692	12.1785	13.2883	17.6025	19.9433	15.1262	14.14	15.9177
P04264	17.1068	16.5808	17.6243	18.4179	19.7947	15.9795	20.2773	17.512	19.1368	18.0539	16.495	15.7048	16.7216	17.3054	16.8771	17.7858	18.8532	18.3582	18.7401	18.6495	19.3914	18.3274	15.5074	15.4972	18.6172	15.8936	15.5262	18.6107	21.762	15.1351	15.6964	17.5736	16.4822	16.4828	20.0411	20.1083	18.6775	16.5284	19.3733	22.1048	16.7342	16.451	16.9329	19.6158	17.9473	17.1762	17.7837	17.6608	16.3986
P04406	17.6595	17.3524	17.5071	17.6876	13.6002	17.8562	15.6552	15.4239	13.0055	17.3929	15.8816	18.3652	17.214	19.0081	16.6951	18.6956	13.1336	14.4686	13.0893	13.852	14.4803	14.1526	18.8855	18.3536	14.6702	18.6813	18.0169	15.8642	14.3565	18.0081	17.8147	18.4611	16.3586	17.2695	13.3595	15.1056	14.0175	18.814	15.0299	14.3204	16.9487	19.1444	15.53	13.6863	16.017	17.6676	16.4852	15.1055	18.0944
P04432	15.5497	13.2811	14.1944	16.0884	11.3646	11.245	12.5891	11.5482	10.6745	14.6983	11.264	10.3044	11.0169	10.8338	8.43386	11.2332	9.72143	10.1723	10.1973	10.8748	11.226	11.3858	10.7781	10.6576	10.833	9.94653	12.0164	9.60744	11.9989	10.6357	11.8	9.96698	12.8112	11.2142	9.90591	10.8299	9.44472	13.2232	11.6469	9.36672	9.96047	11.279	10.1085	11.3894	11.2349	11.8173	12.9729	11.2448	12.6131
P04433	13.0324	12.7109	12.7894	13.3034	12.7455	15.6765	11.8021	13.5943	11.6431	12.8761	13.2444	11.9728	11.5369	11.3289	13.4922	9.86313	11.4599	11.6057	13.4787	12.2058	13.6622	12.1926	12.154	12.6794	13.6827	10.2125	13.3121	12.6118	12.9907	12.4874	15.004	13.4553	12.804	12.6392	12.1806	11.8196	13.2329	12.8631	12.4273	13.1159	12.7383	13.4514	12.155	13.6718	13.711	12.3311	16.0741	13.6484	13.3407
P04632	9.36242	10.0476	12.9134	11.2132	9.51241	11.8436	10.1348	11.5246	10.5893	12.1946	9.75025	12.7566	8.511	12.8515	12.1848	12.9413	13.0417	11.6712	11.9988	12.3612	10.6223	9.06421	11.89	12.7951	9.5301	12.4316	12.0762	10.8593	11.1564	9.85722	12.8523	10.964	8.41914	10.8693	11.0656	10.8291	10.568	11.5476	9.98428	11.8136	12.7762	9.72951	12.9512	12.5575	11.9153	11.0494	11.7124	11.8961	11.8644
P04745	24.0934	22.121	23.7404	22.6138	24.3705	24.5687	24.6833	23.6455	24.6872	24.4552	21.9667	22.511	22.2463	21.2685	21.6338	22.4662	22.7108	21.9807	24.8921	23.7914	24.489	24.2647	22.9759	22.5888	23.9557	22.8115	22.6096	20.9645	26.3924	21.6674	23.1473	23.4371	23.3669	22.9998	24.3263	20.2612	25.0112	21.2766	23.8324	23.6741	20.1173	22.1203	17.6303	23.3195	22.0563	23.3103	18.9028	20.907	23.3813
P04792	15.0816	15.5245	18.5488	16.2244	15.0968	16.4116	16.8981	15.737	15.169	18.3014	14.7023	13.8145	17.7966	16.3612	16.6044	15.2586	13.6028	15.5344	15.0001	14.5053	14.502	14.983	15.4814	15.6729	16.3102	16.0624	15.0488	15.3391	15.3227	16.6477	16.1037	16.5828	14.6399	16.3035	14.4836	16.8209	15.2691	17.8501	15.0609	16.1205	15.237	17.2697	15.4869	15.3931	18.1494	18.8828	16.2183	15.8022	17.7864
P04899	15.0647	15.9801	14.3973	14.7002	11.2767	14.9276	11.1429	11.3128	12.4609	14.1297	10.5742	16.0576	12.7756	15.3109	10.2458	14.7403	13.9359	16.2443	13.1385	10.0911	12.5646	11.7995	11.8876	16.2315	11.4344	15.8748	11.4304	12.5942	12.8586	11.3242	15.1755	14.7087	10.3304	11.9573	10.7591	11.2732	14.2614	14.1414	11.6873	13.1917	11.1455	14.3747	14.4905	12.2789	11.7306	11.2554	10.7486	15.0025	13.1519
P05067	13.2432	12.7312	14.0154	14.1185	17.2505	12.7384	14.1719	12.4012	13.7419	13.733	13.0376	12.7564	13.6026	13.3345	13.2141	11.7229	11.991	15.2381	15.4064	15.3178	12.9729	13.1487	13.0937	12.6805	13.9019	13.5501	14.3181	15.9764	14.4659	13.4886	13.4902	14.1377	13.7131	16.2837	15.1417	14.6196	14.9231	12.7895	14.8771	15.7612	13.3596	13.8037	13.7508	14.0238	11.7437	13.394	12.5825	14.3481	13.7647
P05089	14.6852	14.3047	14.1819	14.1111	13.7032	14.0836	13.0135	14.5243	14.8369	13.9452	14.397	14.2847	15.2437	14.7546	13.7692	14.7127	14.2845	13.618	14.1691	15.239	13.7434	14.9383	14.9255	14.2666	14.541	13.9183	13.1928	13.943	13.9918	15.7988	14.19	16.009	14.7679	14.2338	15.7157	14.9767	14.0221	14.247	14.6887	14.5409	14.0394	15.2921	14.9086	14.0088	14.6029	14.1126	14.2977	13.8065	14.5613
P05090	13.7764	14.0719	11.9714	15.7258	14.8426	12.7148	13.9457	14.2079	13.444	12.2182	14.1361	15.2878	12.9073	11.819	12.7817	14.1227	14.9557	14.2146	14.3702	13.3327	15.3599	15.1708	12.4113	12.9437	12.6727	13.5307	13.7438	13.5357	15.055	13.5263	13.1634	15.4407	13.1924	12.6169	14.6076	14.553	13.1938	12.8495	14.1272	14.2923	12.8162	11.9233	13.3059	14.0386	13.0634	12.868	13.5746	13.8538	12.5052
P05107	14.9469	16.5867	12.0629	13.1733	14.2735	14.1461	15.118	15.3541	14.7331	13.624	13.8458	16.1493	13.6427	13.6785	14.2807	13.396	14.1603	14.9523	14.7345	14.4698	14.2383	14.1973	15.546	15.3884	17.5747	15.6368	14.7213	16.1874	14.6664	12.3353	15.0136	14.089	13.8104	14.3444	14.599	15.9096	15.3365	14.2431	15.0893	14.5406	14.9841	13.9069	14.3966	14.5418	13.5938	13.4709	14.6494	15.3031	13.4476
P05109	20.1105	21.5052	20.7713	19.4805	22.6526	20.047	21.3942	22.0775	25.6986	20.7914	21.9478	21.7354	22.579	19.2384	22.9857	19.5263	22.0409	27.2312	22.1845	23.5152	25.3709	24.6172	22.0409	20.8987	17.5645	20.4258	21.2624	28.2386	25.5652	21.2722	20.4961	17.7389	20.1775	21.34	24.2582	26.0837	22.5459	22.0997	23.8942	23.0388	20.3573	18.8622	19.5212	26.5628	21.1766	21.3691	19.338	20.1381	20.5186
P05120	14.0884	13.8002	15.1571	15.1814	15.8223	15.7662	16.6362	15.5926	15.9643	14.4112	15.185	14.3148	16.0378	15.5808	16.2682	14.7128	16.1973	15.9463	15.1429	14.7389	16.1836	16.4116	16.4172	14.8537	16.3183	13.7053	14.8616	15.6681	17.13	15.5575	14.5272	14.448	15.7761	15.2702	14.8767	16.2573	16.1098	15.1204	16.7204	15.2995	15.2509	15.2481	12.9116	15.3308	15.6308	16.159	16.5685	16.4921	15.7043
P05155	17.6129	15.2913	14.326	16.3166	16.3077	15.7368	17.3759	16.1351	16.8817	14.7668	16.2532	14.359	14.7377	14.3135	14.9574	14.7354	15.9907	15.4821	15.5596	15.2319	16.4119	15.1329	16.0877	15.0584	16.3022	15.4002	17.0704	15.9799	15.2084	16.7502	16.1236	16.0421	14.1081	14.2659	16.9203	15.4591	15.6236	14.656	16.1508	15.1627	14.6709	15.2921	14.8316	15.8742	15.4913	15.1207	15.596	16.5685	14.4924
P05156	15.026	10.8568	12.9574	14.1475	12.4463	12.9375	13.8773	13.3082	12.2833	12.8006	15.5925	14.4476	11.3884	13.0296	11.598	14.4858	11.5325	11.6184	12.2085	10.1502	12.3306	11.2916	13.4964	11.0828	11.5903	13.6564	14.6655	12.5472	12.2565	16.445	14.1667	14.785	13.9618	13.5318	11.4631	12.6603	13.0604	14.2343	11.4997	11.7363	11.2029	14.3092	15.9871	12.911	13.1715	13.5224	12.3526	12.9295	13.3161
P05164	18.3717	19.5174	16.3275	16.8793	17.0434	16.9254	17.5121	16.0304	17.0875	16.5444	16.3601	19.0015	16.5951	16.1574	17.0287	15.7953	15.4479	16.4113	16.1084	19.3521	15.838	15.4265	17.0755	17.9571	17.7523	17.2264	16.4601	15.9483	18.2219	15.5845	18.4801	14.7114	16.537	16.712	17.8455	17.0757	17.8232	16.3856	15.8086	17.0086	17.1122	15.9001	16.6451	16.2146	15.5473	16.9138	16.4691	16.5193	15.5883
P05362	11.9944	11.6769	11.3672	8.43502	12.2163	12.9031	8.7308	10.0986	11.5838	10.219	10.1839	9.82908	13.7082	8.84358	9.42861	9.32419	10.4584	11.9891	10.4718	10.5857	10.9214	10.1916	8.41122	10.2226	11.8568	7.54948	15.5833	11.7431	10.2371	13.3984	11.5951	10.1272	10.2928	10.9041	9.46957	10.0317	8.95485	9.394	8.37599	10.6315	8.14753	12.265	8.92497	13.0401	10.7549	9.40971	10.0572	9.82669	11.1706
P05543	15.0372	10.4368	11.2272	13.0664	10.7734	11.1059	12.0386	14.2126	11.0314	11.2375	13.6481	10.9099	11.5501	11.2726	9.06853	10.6416	10.5021	13.885	12.501	9.99104	11.6765	12.6757	10.6543	9.04558	13.3622	12.2287	13.8711	12.5515	10.8691	15.625	14.0026	10.1995	10.2396	12.762	14.0109	11.5541	11.1928	13.3843	11.7654	11.6732	12.8953	13.1754	14.968	10.238	11.7385	12.0745	11.6251	11.8874	12.4467
P05787	11.6924	11.6284	11.7104	12.0164	12.4629	12.2703	12.2473	13.0248	11.9443	11.971	14.8518	12.9418	12.9141	13.0805	12.3924	13.9532	13.0904	12.7822	14.6696	14.2682	14.1536	12.5538	14.0788	11.8423	14.1163	11.8874	12.4206	13.8153	12.5281	14.2432	12.782	10.5758	13.7975	12.496	14.2483	16.544	13.4939	13.1735	12.6909	13.0922	14.0979	12.4378	14.498	12.7353	13.5791	11.667	13.8707	12.7747	13.0783
P06312	17.092	16.0347	16.4497	16.9853	14.6067	15.3905	15.2549	15.7295	14.6204	15.9257	15.8119	16.1207	16.6897	15.4234	14.6766	13.4043	16.5026	14.3888	13.4065	16.075	17.3961	15.6966	15.5545	15.8599	15.1825	15.9198	15.5826	15.9299	15.0397	15.5618	15.1707	16.0412	16.3655	15.0425	14.9022	16.5174	16.6131	15.3807	16.9213	15.5392	15.035	15.1188	13.4905	14.669	15.265	14.6092	14.7279	16.8009	14.2048
P06331	18.1097	19.1324	17.7301	19.8795	15.5099	18.0828	15.4738	16.9697	16.595	18.0519	15.5895	19.2427	15.8916	18.767	14.705	17.8375	16.2371	17.0999	15.1151	16.1527	15.3155	16.6299	16.8502	18.5876	17.1624	18.63	16.7928	15.6032	16.0038	15.5117	18.8548	18.4759	16.6849	16.1733	15.7361	15.1531	17.435	19.5991	15.3331	17.3144	18.9817	18.2864	18.7041	15.7594	15.5009	15.9715	18.2063	15.5371	17.2647
P06396	17.0515	17.4973	16.3822	16.7426	16.249	16.4173	16.8014	18.5121	17.2277	16.0115	17.7345	17.0895	17.9565	16.2553	18.2852	17.723	16.9569	18.073	17.215	16.3488	15.894	17.4805	17.9419	17.6331	16.4577	17.3846	17.9801	17.7697	16.9515	18.2988	17.0632	16.4251	17.5267	17.2867	17.3995	17.1243	16.9215	16.6433	16.1142	16.3154	16.5188	16.6503	16.5071	17.0377	17.2401	17.3363	16.337	17.8297	16.7199
P06702	18.0751	17.9978	18.9753	15.7927	19.2952	18.5392	18.1148	20.4536	24.0525	17.3533	20.8003	14.8763	20.4573	16.4463	21.1777	16.1124	20.1676	21.418	23.5159	21.2215	22.1473	22.5748	21.1565	17.6714	18.21	19.034	19.2723	22.9592	23.1085	18.6443	19.2238	17.0103	18.3327	20.4022	22.0287	24.0598	18.9641	21.0428	19.9446	18.7424	17.336	18.1762	15.7393	23.5692	19.9045	20.5678	17.1052	20.5218	17.8891
P06454	7.21997	8.10944	10.4451	8.8509	12.0342	8.08546	8.64232	9.1629	12.5062	12.7863	8.30893	8.48576	8.30139	9.75773	8.27086	9.43543	8.8262	10.56	9.69024	9.48727	14.9559	10.245	8.20427	8.8338	9.37133	8.82932	8.28963	10.9721	12.3556	9.37145	8.46294	9.66842	9.52099	9.24035	12.9102	11.5063	11.2884	7.48238	11.9046	11.871	NA	9.99492	8.18837	13.2567	10.7964	8.74773	10.9506	NA	9.52719
P06576	10.0835	12.7726	8.768	10.4315	9.77812	10.9548	10.3334	9.90897	11.0683	12.3088	11.8762	11.6645	12.2978	10.481	10.7365	11.3427	9.32673	10.9471	10.1071	10.9014	10.664	11.3808	12.3241	12.0905	13.0801	10.4787	13.7801	8.75876	10.8571	12.3446	11.9159	13.4271	12.1575	11.3689	11.3512	11.4771	9.94389	13.627	8.54471	10.5236	12.0384	10.9811	10.787	9.02253	13.1653	11.0009	13.2349	13.4912	12.1529
P06703	14.5062	16.523	15.3877	14.9545	15.9851	16.776	15.2511	15.0681	16.3759	16.3674	15.03	16.5301	15.3114	17.5446	15.207	17.4557	14.4865	14.7174	15.8177	14.6426	15.6515	15.2136	15.3535	17.8622	15.6387	17.2265	14.9481	15.0477	16.508	14.166	16.7866	16.2623	15.8043	14.1097	18.1503	15.1141	15.2199	17.8006	15.6119	16.4197	16.9878	17.0545	17.3579	16.2051	15.2781	13.6699	16.5837	15.0855	17.1778
P06731	12.8054	10.8994	13.0545	14.0846	12.8975	12.73	13.7664	14.5737	14.4449	13.0634	12.4969	12.4836	14.4355	14.4917	14.4066	11.7471	15.0247	13.8426	13.8597	13.8945	15.0377	13.9682	13.0816	12.8183	14.2742	12.4924	13.9159	13.398	14.295	13.5502	12.8509	12.9592	15.9533	13.6988	14.1478	14.209	14.7113	13.7237	14.4567	13.4219	13.505	15.0158	13.6843	14.1988	14.3077	16.2775	13.8157	14.0923	12.598
P06733	19.4789	19.324	19.0039	18.7767	17.049	19.4153	18.9678	21.0844	17.1165	18.9399	18.85	20.063	21.5102	19.5405	20.3268	21.2356	17.3881	19.3964	19.7251	18.8569	17.2848	18.3867	20.4518	20.0159	19.9659	20.3113	19.6232	20.0422	18.6668	20.4299	18.9209	19.4604	19.3882	19.5498	17.6081	18.2944	17.2963	19.9761	17.6082	17.7879	21.1672	19.5675	18.7775	18.151	19.4933	18.9516	20.6972	18.7003	19.8395
P06737	15.924	16.4829	15.8361	14.4568	12.5736	15.2443	13.5609	16.4221	14.2491	15.7185	16.3154	14.7684	17.5466	16.5777	17.2652	15.7399	15.2209	15.6836	15.1611	15.0477	15.8431	16.0687	17.8709	17.299	14.8872	17.9227	17.7081	14.4549	13.9105	16.5108	16.5748	15.0523	16.8207	16.3859	15.3887	15.6396	14.9827	15.8317	14.1944	14.7767	15.2466	16.7322	14.8593	13.5722	15.3497	16.5045	14.5995	13.3911	16.382
P06744	17.8642	18.3768	17.6907	16.118	18.6244	17.3493	17.8868	20.5031	18.4595	17.6998	19.6295	17.4633	19.8105	16.9877	20.0789	18.2898	19.3503	18.367	19.1656	21.3175	18.5913	21.0485	18.6546	17.9191	17.8412	18.6152	18.8488	20.332	19.5526	17.8631	17.2578	16.921	18.7017	18.4135	19.6879	18.6963	17.432	17.6161	18.3458	18.7166	17.4867	17.1766	16.641	18.0946	18.9467	18.2441	16.8011	17.4899	17.6607
P06753	12.2329	13.61	14.1428	12.8056	12.7611	13.9678	13.9812	15.1714	15.6536	13.6561	14.9964	13.6292	15.5819	12.8104	16.3608	15.9548	15.2692	16.2218	14.4169	14.9922	13.0733	17.0777	14.6398	14.8197	14.1667	15.3404	14.9656	14.6874	14.0057	13.1937	14.1691	13.6179	14.6595	15.2565	15.2322	14.7591	14.4318	15.2844	12.5799	14.3641	12.7145	13.8753	13.6892	14.8577	16.1773	15.4041	13.0337	14.0402	14.4396
P06870	15.7027	15.7024	16.3847	17.3313	15.2083	17.5165	15.7444	14.5727	16.7524	17.2008	13.5828	17.9097	14.0431	17.9851	13.4212	19.9747	15.8636	16.6832	19.3807	15.5232	15.6731	15.2177	16.514	16.5619	16.0225	16.8249	15.584	16.048	15.9161	14.8115	18.3076	19.0519	16.0369	14.6444	16.4123	16.4827	16.1547	18.9202	17.368	17.5706	18.839	17.7913	17.9302	18.405	15.4074	15.259	19.8549	16.5536	18.3756
P07108	15.8337	16.3168	17.1536	15.6824	15.1185	17.3002	16.3045	17.4687	16.0278	17.2978	16.56	16.1414	17.354	17.7613	17.8454	17.8913	15.5157	16.7332	16.1247	17.2544	15.3339	16.8153	16.2168	17.0971	15.8004	17.2571	16.0535	16.0853	16.6487	16.0135	16.6594	17.2976	16.2286	16.7577	17.2057	15.5594	15.7636	16.7373	15.076	18.9347	16.0584	17.2106	15.3801	17.6559	18.1473	16.9812	15.9317	16.6931	17.0202
P07195	16.5741	16.7152	15.2683	16.0244	12.8045	16.6588	14.0892	14.322	12.9422	15.3818	16.131	16.4364	15.5255	16.6996	14.8753	15.8861	14.521	13.0514	13.9086	14.7251	13.3005	14.3288	17.5937	17.0479	14.3219	17.2742	16.8063	13.3846	14.2056	16.5131	16.6888	15.4249	14.4422	15.0615	14.1793	14.0913	12.3966	15.9994	15.1735	14.4447	16.3754	16.6768	15.2699	13.6563	13.8534	14.3841	16.4574	13.5038	16.3114
P07225	14.3396	13.0501	8.73444	11.689	14.4943	10.8	11.4227	13.4436	13.8285	11.6118	10.6862	12.5367	11.7025	10.0743	11.925	11.3204	9.55274	14.5786	10.6384	14.1748	10.4158	12.1756	13.686	12.9669	14.222	13.6335	14.2464	15.1555	10.5969	13.6714	13.455	12.8075	12.8152	13.6339	11.0995	10.3594	12.7843	12.0307	13.9024	11.3909	12.1141	10.7946	14.8072	14.9251	13.0437	11.8305	15.0304	12.134	9.94808
P07237	17.3235	17.3549	18.4428	17.3006	16.1569	17.14	17.6531	17.4708	16.5041	18.1067	17.2692	16.8949	18.6988	18.2544	18.732	18.1011	16.1376	16.8623	17.319	16.7934	16.3451	16.4692	18.3094	18.4014	18.5946	18.5742	16.9916	17.8601	16.7746	17.0957	17.8964	18.3886	17.3103	17.6019	17.4465	16.4604	15.9201	17.9577	16.2158	16.8609	15.4646	18.9068	16.0731	15.9722	18.4892	17.8051	16.0536	16.7125	18.1287
P07339	17.7654	17.6403	17.5693	18.6993	15.8486	17.8845	17.2637	16.5453	15.8334	17.7205	17.2687	18.6668	18.3237	17.6927	16.8205	18.0616	16.237	17.8397	17.6318	17.4929	15.3339	16.3027	19.0223	17.0998	17.2933	17.7872	18.095	17.0377	17.8359	18.0937	17.4266	17.2549	18.228	18.7549	15.4178	16.7415	16.6693	18.0942	17.0815	16.5823	15.6098	17.8518	15.104	16.6179	18.429	18.3576	16.7476	17.0813	18.8993
P07384	14.9226	15.1784	15.2264	14.0854	15.078	15.1379	13.3532	14.8855	15.376	15.1845	14.9307	14.6932	15.3004	15.361	15.6243	14.8478	15.3748	15.674	14.8461	14.728	15.1685	17.2521	16.6643	15.3448	15.3088	15.4503	15.541	15.4843	13.8885	15.5681	15.3437	14.7619	14.2797	14.9367	13.5791	13.1806	13.9652	14.5237	14.4712	13.3254	11.4036	16.1389	14.8193	15.2475	14.7061	16.1341	12.7658	15.4932	15.3869
P07437	11.8703	8.71356	12.7224	12.1339	11.0372	10.1553	12.6772	10.4333	10.7501	12.5898	13.287	12.4173	10.7653	8.29149	12.4073	8.0063	10.9199	9.87294	10.3652	11.3959	13.7914	12.4341	11.3335	9.5266	9.86232	10.5708	9.41006	9.70346	11.0102	11.4818	7.98253	9.2212	11.3892	11.5481	11.6959	13.6107	11.1026	10.7831	10.8487	10.7092	11.7114	11.2222	10.5478	11.0263	8.7382	10.9437	9.92764	10.4045	11.8192
P07476	12.8152	11.5473	15.0656	12.6791	14.8674	13.3193	14.3177	17.3133	18.6209	14.8232	15.1209	12.8653	15.1868	14.2005	15.1883	16.7001	15.9676	17.1377	16.1246	17.7283	18.0322	17.3913	14.3366	13.8548	14.6882	14.1925	12.8629	15.8311	20.499	14.3974	13.4286	13.5676	16.7727	14.13	15.3002	16.7133	18.1222	14.5578	17.0163	17.7714	14.6025	12.6754	14.0071	18.5228	15.9537	15.6635	14.7847	14.0342	14.5172
P07602	16.8158	17.3865	17.1686	18.5416	17.0163	16.5469	18.5778	16.4907	16.866	17.8728	17.4025	18.2386	16.7696	17.5857	16.7808	17.3112	17.1164	17.583	17.3044	16.4016	16.62	17.4913	17.352	17.0691	17.5714	16.8414	17.0601	18.558	16.7362	16.2838	16.5352	16.7257	17.5373	17.9007	16.8086	18.1098	17.9508	17.4183	17.36	17.1234	18.3503	18.0013	18.4265	17.0408	18.3681	17.7725	19.2169	17.0741	17.711
P07686	15.5329	15.3322	15.1316	16.1842	13.928	14.1718	12.6178	14.557	14.2741	14.8896	13.3074	15.4524	15.3288	15.7141	13.4777	14.1815	13.2836	17.3739	16.0702	16.2728	13.4078	13.295	14.8523	14.6467	15.3397	15.0675	14.2749	15.0298	13.509	14.0506	14.6173	15.3934	13.5689	14.5865	14.1712	13.9333	14.4786	14.0706	14.6288	15.6622	14.2367	15.5857	15.3839	14.2455	15.0988	13.9951	14.0043	15.3606	15.0381
P07711	13.6731	13.0026	14.699	14.5126	13.541	14.5814	14.3779	12.9892	13.9013	14.0132	12.9998	13.5068	12.3712	14.2411	11.2445	11.8168	13.2794	13.7145	13.0435	12.6507	14.4511	12.9395	13.8176	13.3627	12.8291	12.5732	13.7174	12.7203	13.0881	12.8071	14.3072	15.0339	13.1703	15.3099	12.8202	12.5253	14.3683	15.1231	13.7182	12.494	12.2262	14.8837	12.3719	13.8299	14.0431	14.4424	14.0166	13.125	14.42
P07737	15.7915	15.4407	14.6122	14.7374	7.92678	8.25222	9.14299	8.9184	9.08503	14.9458	8.99976	11.2873	10.2894	14.8117	9.07126	9.88869	9.67253	NA	9.6654	12.5254	10.2146	9.72564	10.5353	16.7426	8.98704	16.4913	10.3539	11.1496	9.44959	10.6158	14.9422	14.8792	13.0689	10.9417	10.2412	9.62476	10.0963	9.10024	10.5254	8.83535	16.6035	15.6271	14.906	8.48845	10.593	10.0282	15.9134	9.51247	10.2461
P07741	11.5696	11.753	12.0023	11.3039	13.1658	12.4494	11.7824	14.6361	12.1711	12.1494	14.8026	12.2328	17.1242	13.6764	15.1011	7.51289	15.1632	12.0141	NA	9.42003	10.4223	14.6784	14.5859	13.1495	10.0906	12.8966	13.9847	10.7593	11.1875	15.3676	12.0996	12.6368	14.3817	14.5056	10.7423	10.6574	12.2533	14.238	9.87639	9.98731	10.0618	14.0074	8.69282	9.99134	13.697	13.9117	10.279	11.0102	14.4562
P07858	15.8861	16.4678	16.9752	16.8401	15.6909	17.2773	16.9771	15.3359	16.6477	17.739	14.8921	16.4088	16.2096	17.5727	15.3784	17.5435	15.8014	17.1639	17.2337	17.4384	15.969	15.6238	16.5246	16.2384	15.9689	16.6326	15.8128	16.3377	18.0097	15.8446	16.538	16.7562	16.2544	16.7352	16.7021	17.128	16.1527	16.5363	18.0834	18.6773	16.755	16.0667	16.9904	16.7111	16.9791	16.7252	17.0746	17.6475	16.4609
P07996	13.7599	14.3696	15.0598	14.5958	12.2505	13.8588	14.1283	12.0024	11.8613	14.4812	14.3592	14.0939	15.6102	13.803	13.6453	14.2554	13.8736	12.531	13.414	13.5528	12.6417	12.8445	12.9347	14.5231	14.4929	14.3569	14.3843	12.8124	12.1336	14.5405	14.5961	14.9059	12.2775	15.4758	12.8138	15.2718	14.8374	12.7589	14.0337	14.3929	13.4318	14.4731	14.1887	13.4982	13.0771	16.2474	14.1589	14.3265	15.7395
P08118	10.4665	11.4781	12.5834	12.0423	13.7808	12.6288	12.8489	11.6701	12.7298	10.7901	11.9823	11.7026	12.8293	11.1847	12.9405	12.8552	13.8518	15.261	15.4892	14.4823	13.2125	13.9651	13.5039	11.6713	15.0441	11.8402	15.0429	12.4565	13.081	18.2251	12.9885	11.7628	12.3692	12.8524	12.7057	13.3714	12.6916	12.5938	13.1289	15.1203	13.847	12.3578	13.2355	13.7915	13.2505	12.3158	13.5627	15.198	13.7384
P08133	12.1964	14.0586	10.6001	8.74888	12.6392	9.97012	10.2093	15.1525	10.5332	10.6382	16.3136	12.5991	16.7743	10.1779	15.8318	11.4833	14.5807	10.3547	10.9268	12.2367	11.5072	15.6094	16.2353	14.1901	13.6882	14.1627	15.7728	10.6401	12.7808	15.4092	14.1679	9.44748	13.7449	15.5699	11.8956	10.7197	9.85613	12.1419	12.6733	10.814	9.04409	12.0261	11.0635	10.3358	10.1066	13.9456	8.96736	10.5482	9.74694
P08174	14.8942	15.2919	15.313	15.5428	17.4323	15.7021	15.4685	15.4235	16.0165	15.2072	15.4138	15.2103	15.4727	15.4639	15.1202	15.3088	15.9527	15.9115	17.3612	16.8215	15.9027	15.1485	14.5993	14.9038	15.4224	14.9249	14.5371	16.8132	16.5524	14.2988	15.7584	15.2158	15.7028	15.2533	16.4913	16.0493	14.9709	15.2423	16.7341	15.3027	15.368	15.1163	15.2543	15.9023	15.8631	15.2144	16.1431	15.9791	14.9103
P08185	15.2511	12.9907	12.5061	13.7931	12.8303	11.9402	13.3099	12.0776	13.3813	12.6011	12.7435	13.9259	12.6801	13.5391	11.8644	10.9869	12.8616	13.4462	13.4071	13.677	13.0284	13.2491	13.1586	11.6898	13.681	12.4762	12.0284	14.4493	12.4512	11.1721	12.7419	12.505	12.8722	12.451	12.8385	13.8787	12.6459	12.4988	14.0508	12.8329	13.2114	12.4088	12.558	13.0134	12.1446	13.2088	13.5561	13.5832	12.6466
P08238	14.606	14.1889	16.036	13.0374	11.8613	14.4422	12.488	14.7543	11.5234	15.9293	15.2853	12.0082	17.2645	14.7143	16.0539	12.8503	13.9159	12.3163	16.2996	10.8125	11.8645	13.8306	15.3266	14.9857	10.4172	14.9399	16.2684	12.0926	13.6818	15.9571	15.2156	14.5884	13.8305	15.7594	13.3911	12.893	12.5104	14.2938	12.44	12.1754	12.3095	15.9116	9.88794	14.1818	15.6855	16.4047	11.0448	11.0919	15.4874
P08246	18.549	19.2196	14.8632	15.5597	16.3244	15.4403	15.4375	18.1099	18.5966	15.307	18.7602	18.6799	20.0701	14.9809	18.2991	15.3057	18.8136	15.5249	16.0839	17.9322	17.8277	18.5131	19.2662	16.8021	16.1766	16.9755	18.5931	17.6286	18.5085	19.1795	17.9742	15.6984	16.9387	18.5382	18.067	18.5668	16.3802	16.2497	17.2385	14.9642	16.6134	14.4986	14.5185	17.7379	16.0461	17.9825	14.9381	15.3181	15.333
P08294	14.6566	14.2101	14.4952	15.8137	12.3511	13.6041	12.9866	13.8313	13.8926	15.0215	13.0265	12.7843	12.6345	13.4119	12.7862	11.0514	12.8266	12.7895	13.4619	14.4675	13.0381	14.5118	14.4568	13.4379	12.1764	12.0375	13.1454	13.655	12.345	11.2374	12.9621	13.7156	14.2565	13.1328	12.9892	13.375	12.1666	13.086	13.196	12.2191	13.1414	13.0902	12.1932	12.4581	12.5828	13.0731	11.6083	14.3778	13.2876
P08311	16.9293	19.2813	15.1612	14.9055	19.4525	16.3345	18.5273	18.0289	18.3837	16.0485	18.44	18.6645	18.6214	14.6631	18.27	14.9379	19.0902	17.6905	17.2427	18.3822	18.7815	18.7088	18.8798	16.4625	16.8418	16.5319	17.7623	17.4627	19.9959	17.9196	17.2985	14.9427	17.202	18.3353	18.4654	18.7071	17.49	15.7304	17.8809	16.5564	17.4692	14.8105	17.8554	18.7825	16.4213	17.8551	16.2874	17.107	15.7244
P08493	13.4025	12.7932	13.8393	10.8142	10.0817	12.9976	14.513	12.5121	11.659	13.487	12.4806	13.5659	11.3583	9.5939	8.1634	11.2298	10.9773	10.1314	10.1653	9.21902	10.7381	12.5766	10.8524	10.8523	9.93629	12.1906	9.97944	11.8224	11.7866	8.86932	12.9903	14.0421	7.98274	11.4181	12.8882	11.8739	10.0817	11.842	12.2471	9.79784	14.0325	10.679	13.9667	11.8205	8.29772	11.2615	14.1605	10.7375	12.6213
P08571	15.471	14.6792	14.8926	17.3666	13.9666	14.8547	15.0116	13.3394	15.0503	16.5545	13.5378	15.8051	12.4729	14.9026	12.349	15.0289	14.5898	14.8012	15.7364	13.7025	14.3829	14.0977	14.5344	14.4381	13.9151	13.8368	12.5689	14.1218	15.9137	12.7696	14.307	15.1938	12.7577	12.6023	13.7491	14.6272	14.2531	14.2815	15.132	14.9461	15.5162	14.9283	16.1088	15.4797	13.7191	14.1219	16.2222	16.3828	14.5543
P08582	11.8829	10.615	10.8132	11.9479	10.5847	11.2479	11.1073	10.4208	11.0115	12.4393	11.0371	9.83568	10.4833	12.1604	10.5596	11.8716	10.7604	14.6917	11.3718	10.1363	12.0467	10.1075	11.0171	10.4958	10.2651	9.60561	11.7747	12.0163	11.1246	11.7411	11.9125	13.3714	10.6673	9.57251	11.611	12.4761	9.87164	11.395	11.7848	10.9868	10.1148	12.8527	11.5619	13.15	10.8672	11.2995	11.6708	10.7417	12.0984
P08575	13.6295	11.9641	13.2675	12.3638	12.8321	11.5076	12.664	12.79	12.5156	12.2642	12.3731	15.3409	13.3132	11.7635	13.4213	11.3173	12.1639	12.7429	12.772	12.9145	12.5478	12.5868	12.7707	13.4927	13.0175	12.7843	13.4506	15.9875	12.8458	11.6789	12.1547	11.5317	13.9282	12.6154	12.6649	12.8276	13.4225	13.6788	13.9721	13.2284	12.6423	12.4974	12.4208	13.3794	12.418	12.924	12.9828	13.156	12.0625
P08603	16.967	15.6211	16.141	15.9005	16.2953	14.6836	15.9459	15.0116	15.6215	13.9056	16.8903	16.4955	15.5139	14.6456	14.7974	14.5512	15.7928	16.838	16.9536	15.3485	15.6896	16.1079	15.244	15.0899	15.8394	15.0119	16.2516	15.8304	15.9787	16.2635	15.8804	15.9077	15.7371	15.5971	15.495	16.2621	16.6279	15.2658	15.4941	16.0113	15.2608	15.1269	17.0124	15.9004	14.906	14.8797	16.5726	17.8621	15.8747
P08670	12.7761	14.9566	14.7442	13.8793	14.8568	13.5655	14.8899	15.3823	16.0227	14.6565	14.7048	14.0925	14.2366	12.9108	16.1783	15.457	14.7177	15.7912	16.5753	15.3403	14.7087	15.557	14.8513	14.1489	17.121	15.6154	15.7564	19.1437	15.8341	15.4288	15.1446	14.0549	15.7007	15.6795	15.4326	15.566	14.4535	16.8596	16.0731	16.0627	14.3075	13.8768	14.6768	17.2605	14.4179	15.6187	15.5498	16.8838	17.1155
P08697	15.6511	13.374	14.2418	14.7074	14.2169	15.1972	15.1424	17.5863	14.637	13.7724	17.8753	14.6778	16.3643	14.3746	16.5572	14.3797	15.3496	14.7541	15.0337	13.9059	14.3243	14.6981	15.3673	14.2145	15.4405	13.8021	16.7569	15.3008	14.5566	16.8945	15.1641	14.3495	14.9174	15.579	14.589	13.579	14.3878	14.4866	13.9215	15.3809	15.4311	13.6514	16.729	14.9722	15.5564	14.5469	14.6544	15.0616	14.3423
P08727	12.5878	13.3208	12.9105	13.6066	13.8082	13.589	12.8592	14.4782	14.0237	13.2039	12.5603	13.3261	12.3358	13.0502	14.1607	14.365	14.0194	13.3475	13.3765	13.3352	13.3031	13.8643	12.6899	13.2867	12.9633	11.5962	13.0793	12.5906	15.9375	13.1761	13.0847	12.0573	11.7638	12.3271	14.5936	13.6798	13.3625	13.1114	12.6296	13.6828	13.5921	11.0246	14.0101	14.7855	12.9447	12.6913	14.4245	14.1448	13.8267
P08779	14.1955	15.4066	16.8121	14.6324	16.3948	14.3367	16.9626	14.4254	15.149	17.7763	15.3	15.1125	13.557	14.7148	14.1202	13.8836	15.6936	15.6973	15.3403	16.3257	16.5432	15.5494	13.1262	14.1257	15.1508	13.4878	14.2148	15.6769	16.313	14.1207	13.4228	15.5859	14.8262	15.8348	15.6412	19.1177	19.04	15.5287	15.7721	15.5545	14.7264	14.5161	13.9208	16.3803	16.5803	18.4684	16.348	16.6106	16.062
P08962	14.7159	15.7718	13.6419	14.823	16.423	14.8728	14.7278	13.0632	11.2477	12.9816	15.6988	16.3055	14.7921	15.5952	15.3987	13.5629	12.5775	12.4115	12.8922	11.7212	12.4973	12.0853	16.2004	15.1388	14.3137	14.939	15.2217	12.4147	12.6896	15.8381	15.5124	14.9145	16.0526	15.9663	12.1554	12.1125	13.4233	15.2822	13.207	16.4114	15.2735	14.3546	17.6227	14.6161	14.2847	14.8691	13.6334	12.6175	15.9703
P09211	18.7515	18.5526	19.4721	18.9415	18.1733	18.808	17.8821	19.8152	17.4433	19.1401	19.5848	19.4536	21.1103	19.3123	20.6216	20.3915	19.1503	18.1746	17.2479	17.7418	16.3069	19.5324	20.677	18.8264	16.0899	18.7132	18.8431	17.0016	17.0818	20.1616	18.0846	19.0855	19.6956	18.5139	17.1281	15.8842	18.2033	19.8926	17.0963	15.7491	18.6925	19.1798	17.7568	16.8478	18.4452	18.7543	18.2892	18.7134	19.3664
P09228	18.1094	19.2327	23.7253	20.7944	21.1845	19.3897	19.4639	16.8197	20.1291	22.48	19.3505	15.1924	17.5011	21.208	16.5016	20.139	19.4336	18.9686	18.7891	17.4762	18.4481	17.4605	17.6868	20.0997	19.7599	18.9904	17.8747	19.0838	19.7868	16.0405	19.348	21.3058	17.9574	20.6054	19.6929	20.36	21.1475	22.0351	18.133	22.121	15.9932	20.5195	19.5874	18.1206	21.5252	23.175	18.8449	20.4516	21.8115
P09668	13.0998	12.5101	14.4675	14.5474	11.4207	12.878	12.5113	13.0094	11.7698	14.5449	11.9554	12.6814	13.1377	12.4568	10.53	12.168	12.6142	11.8167	11.8323	12.567	13.3047	12.11	10.4718	12.8877	13.195	12.9495	11.6315	12.6655	11.9871	11.8922	11.8012	12.3382	12.321	11.3654	12.1045	13.0072	11.7543	10.5347	11.7831	12.953	12.3474	12.7207	13.822	12.6725	12.2893	13.2657	12.3592	12.4838	12.1303
P09871	12.2317	11.2359	12.052	11.4876	14.0635	12.9917	11.9316	13.9181	13.2442	13.039	13.8262	11.8115	12.006	11.8815	13.1782	13.5519	13.7063	13.1965	12.4751	13.3285	13.0345	13.1414	12.4482	11.2836	13.8091	10.2599	12.8447	13.2263	14.5802	11.9007	11.4512	11.4125	12.5478	12.2196	16.7322	12.5157	14.0828	12.6352	14.2454	14.9074	14.6991	13.0084	13.6774	12.9855	13.853	13.8706	14.318	14.076	12.3448
P09758	10.9608	9.69995	12.1521	11.6534	12.1814	9.91766	11.9457	14.4434	12.8377	10.6798	14.3431	10.9706	12.7303	10.4921	11.0147	10.081	11.6617	11.5202	13.5891	11.6158	13.2449	12.3852	10.5874	9.69798	10.9635	13.0516	11.6742	11.81	12.0991	11.9163	12.6813	11.3497	11.4306	12.6008	12.4852	13.4823	11.7685	9.92376	13.9135	12.3926	12.7243	10.4914	10.5733	12.5601	10.9979	11.4395	13.0237	12.8003	10.7582
P09958	13.0568	12.4786	13.5047	13.4892	11.9886	12.0517	10.6751	13.8465	11.6223	13.8179	11.0453	13.1418	12.2194	11.0513	11.6908	12.4856	13.6514	12.5944	12.5376	11.7425	11.7771	11.4276	11.0588	11.4976	12.8277	9.35455	10.6807	11.8589	11.8388	11.0349	13.6864	13.5421	10.5697	14.2972	11.6396	12.9633	14.0489	10.5289	10.5442	12.258	10.6737	11.9506	11.8619	11.1246	12.7776	11.6493	14.3512	11.2565	11.6673
P09960	15.2186	15.466	14.3343	13.5773	14.1278	13.5087	12.581	12.1742	13.8847	14.0065	14.5732	12.5261	12.3733	14.2504	13.7064	13.7826	13.6383	11.7182	12.6693	12.9262	12.5152	12.0118	10.8319	15.7697	12.6322	15.6244	13.4919	12.1156	12.3751	13.318	14.4941	14.054	13.7104	14.4023	14.6367	11.8716	11.9622	12.1844	13.0816	13.443	16.2192	14.464	14.3743	12.5858	13.6103	12.2681	15.0063	11.8579	12.2331
P0C0L4	12.2681	10.8829	13.6522	11.7318	14.0123	12.1913	13.5297	11.6658	12.6437	10.6825	13.6848	10.7147	12.3574	12.0728	12.2969	12.3125	11.5609	12.9634	11.2637	12.3418	12.4002	10.9593	12.453	10.2156	14.4153	11.4301	15.132	13.889	13.3283	13.1666	11.1397	12.2196	11.7532	13.3743	12.782	12.8139	12.86	12.3061	13.5916	13.3903	11.5685	13.7873	14.9074	14.4932	11.8175	13.3307	13.5159	12.3602	12.2463
P0C0L5	17.7001	16.1928	16.5686	16.9703	16.933	15.6696	17.5314	17.4931	16.5737	14.2726	18.3511	17.5222	16.9519	15.6606	17.2835	15.2677	16.3675	17.2232	16.798	16.5997	15.6776	15.7891	17.316	15.8048	16.7483	16.2904	18.2241	17.0698	16.5631	17.5542	17.2339	16.6584	16.7196	17.2961	16.2315	17.0803	18.6835	15.8879	16.1101	16.7476	15.1885	16.0161	18.7426	18.6148	16.2129	16.21	15.3541	16.7963	17.2042
P0DMV9	16.3805	17.0456	17.0976	16.2405	16.52	15.4758	15.5738	14.6477	14.9656	16.858	14.9399	14.9276	16.45	16.3427	15.8215	16.5668	14.2255	15.7622	15.7027	14.8593	15.4731	14.7905	16.5977	17.1393	15.5798	17.7206	16.6506	15.5341	15.1441	15.7864	15.9883	17.2222	16.6612	15.6862	15.6069	15.0764	15.9802	16.5746	14.9738	15.4862	14.3045	16.5549	14.767	16.2013	15.4761	15.5827	15.4009	15.7753	16.3637
P0DOX2	20.9416	20.4786	19.0333	20.6723	16.5891	17.2657	18.7627	15.7043	16.6179	18.6686	17.1331	22.1654	17.5925	20.0094	16.7948	16.4137	15.1151	18.3465	17.6993	16.6868	16.3992	15.322	17.5406	19.3639	21.0751	19.3059	17.8855	16.8551	16.647	16.3463	18.9501	18.67	19.6253	18.3089	20.0863	17.0047	17.0947	17.8126	16.7577	17.0614	20.9968	17.9593	19.4414	17.3658	17.9314	16.362	20.0581	18.7544	16.6428
P0DOX3	16.7739	13.6279	13.9148	14.18	15.1824	14.7083	13.9317	15.8	13.6335	13.7081	17.3659	13.8184	14.7639	14.4243	15.4649	13.4148	13.696	14.726	14.3093	13.2371	14.0573	13.568	14.4093	12.4709	16.4553	14.712	14.2928	16.2754	13.9808	14.039	17.9571	14.5518	14.4226	13.76	14.5063	13.9942	14.3116	14.4431	14.1211	14.9614	16.4649	15.9235	16.4994	14.1022	14.9265	13.5762	14.9805	17.4346	13.9625
P0DOX5	21.0208	19.4051	18.0096	18.0613	22.675	19.1703	20.0912	22.9361	25.6758	16.7788	21.9212	20.0007	20.6014	17.4412	20.7295	18.2657	22.3338	19.2966	19.5893	25.836	25.5169	20.2249	19.1952	19.3811	20.7136	19.4519	21.5779	17.8409	24.9521	21.2686	20.2367	18.7077	19.5929	19.3572	25.0604	22.8627	19.7163	18.7395	24.4329	26.0623	20.5182	17.52	21.4113	23.5153	19.4698	18.2643	19.0258	20.5361	17.0518
P0DOX7	22.0013	20.2631	20.8894	20.0388	15.7277	17.6544	16.2292	14.3728	15.0923	20.6375	13.3351	17.1415	14.6354	18.0025	13.054	16.4859	14.0711	16.5577	15.7412	15.7279	16.0974	15.0669	13.7259	18.9712	16.9728	18.9619	13.4665	17.0364	16.0177	13.7755	18.0752	19.8554	14.6364	14.0345	15.1032	16.5013	16.3771	15.6442	16.2401	15.8211	20.8872	18.6323	16.3786	16.7173	13.9456	15.3537	20.8063	15.9513	14.9049
P0DOX8	20.9337	20.9592	18.9317	20.3893	15.5638	19.0975	14.1207	12.6188	12.5839	19.7146	12.5162	21.8405	12.3675	19.2497	12.5098	18.2496	13.3553	15.3741	14.2043	16.5736	13.5071	12.4962	14.4924	20.2677	14.2761	19.0162	15.2306	13.7913	14.2109	12.7021	19.2629	18.8883	12.8016	12.267	11.5429	15.3821	14.3684	19.1216	16.0026	14.131	21.521	19.4323	14.6464	14.4816	12.8425	12.2915	20.9891	13.9968	17.6286
P0DOY3	17.5798	16.9771	16.0755	18.3055	12.547	15.9023	15.592	12.91	13.1894	16.5335	12.293	13.5111	13.268	17.1551	13.8152	14.6775	12.7073	13.7603	16.1716	11.1645	14.9042	13.1948	12.8582	18.9307	13.5776	11.9516	15.8916	14.386	14.439	15.7452	17.8177	16.9503	16.2038	13.3948	13.5053	13.8661	15.3814	15.8242	14.6847	15.6088	14.0753	17.9472	17.7575	17.6671	15.1718	14.2914	13.7661	13.7225	14.9317
P0DP25	14.4295	15.4189	16.7442	15.3517	17.0832	14.2303	14.3156	14.6767	14.7489	15.7447	14.451	14.242	14.5275	14.3976	14.8733	15.1805	14.5191	15.7072	15.6684	14.5375	15.9311	14.8967	14.0883	14.9154	15.6423	14.8466	13.8555	15.5506	15.2803	14.1348	13.7977	15.1395	14.4622	14.1884	14.1143	16.8477	16.1981	14.8857	15.0095	16.4466	15.2953	14.4162	15.4372	15.1254	15.5293	15.4824	13.9797	18.0868	15.3936
P10412	11.9727	11.7504	12.7969	12.0984	11.9023	12.5847	13.0922	12.5402	12.9119	13.3502	12.7452	13.8427	14.048	11.8976	13.6065	11.6273	13.8768	13.0477	12.2494	11.6978	14.1689	13.4415	13.626	12.4103	13.2384	12.1762	13.1868	13.1414	12.9334	14.8166	11.4266	12.5468	13.0136	14.2114	13.942	13.1355	14.0092	12.2159	11.0766	11.6586	13.0707	11.4136	14.3875	12.4975	14.4334	14.9199	11.7328	12.4319	13.8277
P10163	16.2069	15.8521	12.0321	15.663	16.194	16.0597	14.0764	12.6349	16.6495	18.1719	13.831	10.1448	8.99429	14.6991	10.982	12.6758	12.4397	15.9982	14.0752	13.3808	18.6093	9.97949	11.2314	9.97573	16.4304	8.98078	10.326	13.0839	14.0345	14.2796	12.4886	15.0993	13.4985	11.6848	12.3253	17.2808	19.1548	17.5707	11.7759	14.0607	11.1488	19.1187	13.4593	15.9618	17.6441	16.3412	14.1967	17.3569	14.5405
P10599	17.6059	17.7291	19.2135	18.4257	16.1027	18.5333	16.6612	17.6341	15.9803	19.6797	17.3979	17.5887	19.2371	19.242	18.4617	20.5248	16.7586	18.4304	17.5341	16.4874	15.9213	17.386	18.6687	19.3983	17.983	18.8939	16.9901	18.7709	17.4517	17.947	17.6456	19.1126	18.0762	17.3062	16.3626	18.3656	16.7329	18.9365	16.9953	16.5458	17.745	19.0712	17.4984	17.8798	17.5677	17.6529	16.2503	17.9686	18.5635
P10643	12.0883	10.9691	13.5393	10.097	13.0893	10.3907	11.8609	12.5907	14.0184	10.5166	12.8465	12.4388	9.67635	11.1193	12.9785	12.7028	12.9287	12.5137	12.8473	14.4877	12.6068	13.113	10.324	9.96405	11.9084	9.4974	11.9449	12.1478	14.8748	10.7844	10.7279	13.2252	11.3051	11.6177	13.2886	14.6257	13.8737	10.5519	12.6452	14.2672	12.6659	11.0908	14.1502	15.2066	11.6757	12.3657	13.2979	12.2418	13.9888
P10909	15.6999	15.8375	14.4835	16.2578	17.8646	15.1818	18.6157	17.1534	17.6229	15.1556	17.0849	16.5536	17.2213	15.9318	15.6898	14.4122	18.8833	16.2503	15.9832	17.1939	17.7947	17.2197	16.1739	15.7595	17.6329	15.0333	17.5108	15.991	16.1504	18.8254	15.7231	15.8562	17.1383	15.8435	16.8086	16.5561	17.3469	14.4758	18.0953	16.9898	16.3492	15.7743	17.4144	16.8221	15.0985	15.4825	17.7992	16.8867	14.5467
P11021	15.705	15.6021	16.3651	16.8647	16.1639	16.166	17.2251	15.4834	16.9035	16.0231	15.0558	16.4441	15.6119	16.3244	15.7061	16.3352	16.2098	16.4994	16.7027	16.495	16.0989	17.7465	15.2072	15.9238	15.8133	15.9655	14.5224	17.3826	16.845	14.8019	17.961	16.298	15.7359	14.9678	18.9005	17.3539	17.375	15.0008	17.1315	17.1348	17.2347	15.8679	15.3104	16.9242	15.8148	15.996	16.2664	16.6353	15.8929
P11142	16.3137	16.2488	17.3926	16.0401	16.8512	16.317	18.1267	16.1426	15.3298	16.7879	15.1755	16.3408	15.9365	16.6693	15.9188	16.9345	16.2505	18.7855	16.5721	17.715	16.9765	16.3196	16.6162	16.8007	16.2065	16.8251	16.4364	16.2863	16.6697	16.4398	16.2646	16.8956	16.3264	16.331	15.8385	17.9873	18.2438	16.7826	16.0424	17.2666	16.6569	16.4615	16.5381	17.7306	16.7332	16.8033	16.4179	16.9951	16.8272
P11150	15.2993	14.7788	11.1602	15.8988	14.543	15.9562	12.0733	16.9817	16.0881	16.0968	16.367	10.5146	16.771	16.094	16.3023	14.0522	17.5895	12.9498	12.2503	11.5043	11.0142	17.2823	16.0177	15.6168	11.1089	15.5671	16.221	11.7812	12.53	15.8683	15.9391	16.0955	16.6306	16.7944	10.9219	12.0715	14.7074	13.7622	11.5002	11.789	14.2203	16.2456	11.7634	14.6626	16.3424	16.8713	11.5747	12.029	16.161
P11215	15.7095	16.9236	14.3025	13.7783	16.1526	14.3694	14.9921	16.7231	16.0286	14.768	16.7728	16.699	16.5175	14.2461	16.4797	13.7618	15.9553	16.3681	15.824	17.1467	15.5919	16.7595	16.7623	15.6025	17.7117	16.4176	16.5631	16.3056	15.5932	15.4485	15.4669	14.1808	15.4668	15.6165	16.4348	14.953	14.5469	15.3685	16.6662	14.8184	15.4943	14.4427	15.1676	14.7809	15.5451	14.9828	15.7927	15.6428	15.1778
P11279	12.7852	14.0792	12.3153	12.1375	11.633	12.5554	12.0114	8.36462	10.688	10.2473	8.74953	14.4041	9.94135	10.9267	9.08344	13.4055	10.7584	NA	10.0142	10.666	11.3372	10.2838	8.75713	13.0416	9.88189	13.2827	9.12754	11.5734	9.39184	8.81408	12.5513	12.0356	8.08585	9.27112	12.0406	11.0792	11.2825	10.0936	10.0882	13.5813	13.6932	10.9447	8.82985	11.5973	11.5187	9.97292	12.5388	10.019	8.65338
P11413	14.0308	14.6479	13.4039	12.2806	13.6134	12.8879	13.2663	13.2612	11.0586	12.2495	12.0955	12.8658	14.3021	13.102	13.8361	12.0707	14.1911	13.2073	13.5961	12.4348	13.3882	12.8156	13.4195	14.8861	12.9638	14.7473	16.0645	12.7026	14.1936	15.4283	14.6013	13.4594	12.2224	11.8456	13.105	13.3938	13.8191	11.9068	13.844	12.5135	12.6008	14.3023	12.287	12.169	12.4864	14.3995	13.3404	12.21	13.7144
P11684	11.3775	13.8207	12.2719	14.5876	14.3725	15.089	14.9245	13.8309	13.8221	11.6405	13.7834	12.0589	12.9284	13.2218	11.7481	14.1702	14.2984	13.5403	13.2403	14.7517	13.3879	13.0581	13.8616	14.2954	15.9485	13.1813	14.8293	13.8353	13.779	22.1379	16.5346	12.7913	13.8567	13.0253	13.9595	14.3329	14.7295	13.6957	13.3821	13.9915	11.7576	13.389	13.5338	13.1717	11.8453	13.6598	14.485	14.4844	14.0156
P12035	12.9997	14.0619	13.4408	12.7318	14.4463	13.4604	13.251	13.9362	14.1778	13.7902	13.8225	12.519	14.3052	13.4178	13.4496	11.8488	14.5836	14.99	15.7087	14.0966	14.0826	14.5796	14.0132	13.1707	14.5341	13.5374	13.5989	14.0438	15.0187	15.768	11.6736	13.087	15.4283	14.497	14.1844	16.0138	14.8816	13.2228	15.5974	15.0394	13.6778	12.9443	13.7465	16.2816	15.3867	19.1684	14.023	14.3104	14.7847
P12109	13.7821	13.3162	14.2197	14.6676	12.5933	13.123	14.2374	15.3396	13.2994	14.4949	14.2737	10.2932	13.3105	13.2418	14.3606	12.805	13.4622	13.0716	12.3437	13.1364	13.0224	14.2527	11.5998	13.4467	14.9788	13.4842	13.656	13.2681	13.072	13.5967	14.3237	15.3419	13.9776	12.8294	12.8359	12.8749	12.3375	14.0555	14.2179	12.8103	12.3807	14.3975	13.1681	13.1427	14.3311	12.0624	13.2055	13.742	13.2071
P12273	21.7034	22.6237	23.0728	22.8367	22.5757	21.6134	23.926	21.8632	21.6365	23.0817	22.5294	19.1527	22.3626	22.3222	22.6591	22.4494	21.9066	27.2297	25.0222	22.2956	21.1022	21.964	21.0179	21.7974	19.9515	22.1606	21.9403	26.5394	23.4127	21.4494	21.8702	22.5908	22.389	22.6124	20.6574	22.8842	24.1716	22.6326	21.2728	20.3541	23.1877	22.0257	22.4377	23.8548	23.3564	23.5517	23.3687	22.7702	22.8024
P12429	14.0058	16.1606	12.5408	13.1149	13.5271	13.0105	11.1371	15.4425	13.9977	12.7651	16.2335	16.4622	16.3277	12.5687	17.196	13.5768	12.8117	13.8652	12.1141	13.4698	12.8808	15.2444	16.0188	15.2511	12.0456	15.1713	15.8595	12.7447	12.1213	14.7872	15.28	13.0172	14.8717	16.2448	14.008	13.1725	12.1759	14.5521	13.0124	10.7237	14.1903	9.15168	15.908	13.7403	14.7275	14.4343	13.4262	13.234	12.1986
P12724	12.6695	11.7324	11.6105	10.4289	11.538	14.8906	11.4188	12.5968	11.054	11.5499	12.3945	11.2973	12.7861	9.72092	12.6502	12.1895	11.3929	10.9643	10.9471	11.5701	13.3007	12.2196	12.897	12.8352	13.1111	12.5029	14.3365	11.8107	11.5264	16.3739	12.6095	11.1318	13.6599	13.4873	11.5777	11.5494	11.6105	10.5855	12.3849	11.8365	12.4057	11.7776	11.0231	11.3347	11.5665	11.9298	11.2351	12.5222	11.877
P12814	14.7592	16.0249	14.3259	13.4182	15.4017	14.2701	15.7547	16.3907	14.1412	15.0933	15.7996	16.3204	16.1144	13.1327	16.8664	14.6907	13.5195	15.8519	15.5266	14.7642	14.5875	15.6989	16.982	16.0778	15.4018	15.494	15.9061	15.124	17.5515	15.5551	15.3952	13.3952	15.2908	15.7402	14.9923	15.5202	15.848	15.3571	15.4184	16.331	14.6544	14.6221	15.6633	17.2418	16.9151	16.0557	17.1601	16.0487	15.1981
P12830	15.6164	15.8759	16.0063	16.1858	14.848	15.6206	15.8174	14.8324	15.3955	14.306	15.0141	16.0789	14.0625	16.337	14.2199	16.41	16.3993	15.935	15.3655	15.8282	16.5325	15.0716	14.863	15.8565	16.0311	15.39	14.1733	15.4731	16.3173	14.8725	15.3924	15.1495	15.1803	14.6787	14.849	15.7076	17.002	15.2531	15.8404	15.8431	14.974	15.8294	14.4815	14.9358	15.0462	14.6784	15.5	15.9991	15.4014
P12955	12.965	12.3765	14.3824	14.1422	11.2968	13.8849	11.8977	14.9818	12.8769	14.1538	13.4712	13.7626	15.4846	14.3439	16.2619	15.1269	12.7883	11.8705	12.7337	11.5938	13.6325	13.6719	13.667	13.9672	14.5533	13.7974	13.5914	12.8304	12.4753	13.0854	13.3638	13.1141	14.1506	12.7666	13.6523	11.7418	15.6869	15.2077	13.2995	14.4582	13.8996	12.9026	14.8608	13.4424	14.6105	12.7197	13.3474	12.6717	14.6386
P13473	14.2501	14.683	14.6206	14.9357	12.9387	14.8172	13.4161	15.5979	13.1053	14.2069	12.4	11.9368	14.9461	13.245	13.7241	14.7479	14.0306	13.6373	13.8197	13.2825	15.1261	13.8237	14.3466	13.173	12.4345	13.6418	15.4064	13.65	12.313	13.962	12.9795	12.5789	12.1152	14.0031	15.077	12.7829	12.6163	13.4297	13.5274	14.037	13.5359	13.6576	12.1843	14.6041	15.0698	13.6333	13.1169	12.0544	12.3484
P13645	14.7363	15.1963	16.3793	16.8934	18.024	15.9032	19.1802	18.2712	17.8348	16.7088	16.2648	16.2866	16.0637	16.8418	16.9252	16.8661	18.1756	18.6986	17.887	17.7173	18.6229	16.752	15.3634	15.3315	16.8813	15.1328	16.0993	17.8272	19.8967	15.659	15.5253	16.7163	16.6585	17.1896	18.3662	18.8607	16.6723	16.3188	18.4728	20.8793	16.1504	15.5098	16.1973	19.0675	18.6115	18.5801	16.7606	17.4187	16.9752
P13646	16.1304	17.8712	19.3989	14.3059	16.0603	19.6603	16.5581	14.3623	15.5898	20.1468	14.2283	15.3353	14.0518	18.7925	14.4773	15.7467	14.3918	18.5827	16.3498	15.8679	16.3266	15.3364	15.3756	15.5289	16.5249	14.9586	16.1704	16.5533	16.7954	17.1432	15.773	14.7453	14.624	16.9173	15.0341	16.708	15.8046	18.9331	16.0539	16.442	15.0438	15.3758	19.1709	16.842	19.9065	20.5796	15.6612	17.1824	20.9301
P13647	15.187	15.4084	17.2525	15.2118	15.7739	16.9535	17.373	14.7441	16.7306	18.7877	14.0144	15.6978	13.3335	15.9595	13.8506	14.3268	15.9112	16.1691	16.5471	15.6652	15.9895	15.1379	14.3549	13.6191	16.4991	13.3315	14.4365	17.2975	17.1269	14.7743	14.0738	14.8275	15.0052	14.3645	16.4215	16.6224	16.5001	15.4449	17.4208	17.1094	15.1549	13.6088	16.3311	17.0646	16.8096	17.6165	17.1423	16.456	16.9997
P13671	12.3298	10.6737	12.6261	12.8362	12.7311	12.1959	12.5984	13.6181	11.7409	11.5618	14.661	11.7105	13.4056	13.2008	11.45	12.0024	13.025	12.3514	12.2268	11.8349	12.859	12.8818	12.7654	11.9313	11.7852	12.1853	13.2297	12.8731	11.4464	9.97305	9.92564	12.3718	12.673	13.02	13.6893	11.5226	13.87	12.887	12.7884	11.6555	11.722	12.1798	14.755	12.9008	13.4328	11.4932	12.8252	12.1165	12.7738
P13716	9.97938	9.18333	8.94389	10.725	9.1778	12.9422	9.9575	11.5929	11.8092	10.2521	11.5125	10.49	11.6918	13.2733	11.4403	10.1245	10.6269	10.4638	10.5491	10.1928	10.091	10.4435	11.4894	10.0542	10.4638	12.2375	10.8487	11.4046	10.6495	10.2734	12.0146	10.8088	12.4855	10.8781	9.3707	10.5903	10.5378	9.88751	10.6457	10.6771	10.4388	10.4703	10.9496	10.9369	12.187	11.729	8.95204	10.2663	10.4714
P13796	15.8458	18.5851	15.3702	15.1264	16.5695	15.6817	17.1819	18.4119	19.2319	16.1226	17.8517	15.4756	18.0902	15.9686	19.0661	17.2928	18.3117	18.1969	17.4423	19.1407	17.3011	19.2369	19.4948	18.0815	16.7026	18.1584	18.6309	17.3178	17.0251	18.3246	16.6311	14.7469	18.0584	17.3139	18.9531	17.0401	17.4839	15.6015	17.5602	17.0475	15.3023	15.4183	17.7012	16.4203	16.2192	16.8197	15.922	18.0254	16.4861
P13797	14.417	14.746	15.7016	15.6954	16.0624	16.6114	15.8029	15.703	17.3756	15.6997	15.1262	15.59	15.9561	15.6356	16.8183	16.3398	17.2246	16.4705	17.4621	16.79	16.6517	17.7212	16.33	15.7679	16.8713	15.0865	14.4683	16.8001	17.1002	15.9116	14.2938	15.2798	15.8756	15.7936	18.6542	16.5177	16.8502	16.4223	17.6801	17.1894	16.0027	16.0634	15.9983	16.657	16.3429	16.2161	16.649	17.421	15.6381
P13987	16.0347	16.2271	15.9035	16.9953	13.2409	16.2943	13.7502	14.5385	14.1155	15.9292	11.9028	16.7209	12.0518	15.5988	11.4635	15.1378	13.748	14.5384	15.0858	13.6115	14.4564	15.0186	12.749	15.9272	14.3769	15.5977	13.8065	14.5533	13.9583	13.1103	15.2582	15.6395	12.8766	12.6045	13.9776	15.5474	14.6473	14.5799	14.0886	13.683	16.197	15.2914	15.6438	14.0551	12.4396	12.8753	16.6646	14.1977	14.1726
P14174	17.7802	17.0305	17.3817	17.5169	11.7994	16.4983	13.833	12.8405	11.3356	17.3512	9.71619	16.2167	13.3328	15.0849	9.65956	16.5512	9.85404	12.2263	11.2175	11.053	10.6773	11.0453	12.1612	17.4894	11.1086	16.8688	11.9954	10.5281	10.7451	9.58162	15.0504	17.3374	10.7447	11.6239	10.7724	13.7507	10.5294	12.1825	10.1016	13.2509	10.474	16.24	11.861	11.8305	10.9824	11.7044	10.7003	10.8177	9.9524
P14314	9.418	10.6291	11.1867	12.0402	12.8622	13.0572	13.224	12.7838	12.0854	12.9126	10.9789	9.80375	11.8462	10.1179	9.18504	11.0107	11.5739	9.36071	11.6472	11.4381	12.9496	13.808	7.8496	12.1868	11.5237	10.2115	9.36089	11.915	13.222	9.6739	9.38505	11.5911	10.0665	9.60946	13.9018	13.6593	12.0018	11.8395	14.4729	13.0917	9.25128	11.2189	9.33958	12.5882	11.4047	10.9977	11.4908	10.4897	11.299
P14384	11.6424	9.17607	12.1973	11.6304	11.8387	12.3633	11.102	13.2586	12.7126	11.7727	13.6232	11.48	14.5408	11.6119	13.3521	14.2917	11.3889	12.138	11.3002	11.6418	11.0549	11.8924	13.6183	11.861	10.7273	12.615	13.7694	11.2694	10.815	14.0463	12.4788	12.6587	13.9786	13.3544	10.9333	11.6833	10.756	12.3839	10.3864	11.0208	12.0385	12.6057	9.52539	11.4361	13.1828	12.6646	11.3475	11.7161	12.7087
P14550	14.0532	13.3303	14.2423	13.9163	14.0098	11.1128	13.795	10.5388	12.2754	14.3656	11.0068	12.9268	12.9824	13.3249	10.7048	11.361	10.4853	10.8905	11.6451	12.3765	13.334	12.3241	11.6227	13.2149	11.4732	12.7783	11.2835	12.2131	12.3653	10.2604	12.694	13.2156	13.6216	11.8855	11.4478	10.9137	11.7155	11.8077	14.2053	11.9544	12.5088	14.4008	12.5808	11.0794	11.5855	11.6868	13.9157	12.4261	12.9434
P14625	8.47104	11.1632	11.8931	11.8735	13.0877	11.1149	13.1	12.928	14.6869	11.2633	14.2072	12.9957	15.3992	11.9613	15.4608	12.6771	15.1757	12.7757	13.0042	14.1803	14.0721	15.0681	13.571	12.6322	12.5641	12.2472	14.0088	12.7942	14.3738	14.022	12.0599	12.115	13.146	14.0547	14.6406	12.9459	14.3047	14.2606	13.5197	12.6239	11.818	12.7172	13.7394	11.7924	14.7035	14.5872	10.8182	13.6359	12.872
P14735	11.8603	12.3525	12.8029	11.0072	11.0781	11.8809	12.5162	13.9553	10.003	12.6394	12.1169	9.92807	14.8716	13.9614	10.8243	11.3112	8.50112	11.1512	8.14299	9.55134	9.38426	12.7041	8.45828	8.3637	11.5104	8.21399	14.416	9.68883	10.7517	13.2367	12.6585	12.8805	9.76898	14.6745	9.96048	8.85476	9.41989	11.6397	9.43402	9.77554	10.4176	13.4467	8.69204	11.8843	14.2383	11.319	13.2353	11.4266	11.3382
P14780	18.1094	18.1244	15.124	14.9566	17.0862	16.2479	15.681	18.5255	17.3945	16.3677	17.449	16.0363	17.5877	15.5523	17.8285	17.2366	15.7089	17.052	16.8804	16.9427	15.8274	17.0988	17.903	17.2951	17.7205	17.4224	17.6653	16.0242	16.7573	17.4898	17.0803	14.7044	16.6139	17.4439	16.3745	17.7556	15.7798	16.6499	16.2619	16.3663	16.0521	15.4169	16.6156	16.6015	16.2836	16.4711	16.616	17.0397	15.8507
P14923	12.9472	13.1853	14.8827	12.0674	13.3197	14.2772	13.8629	12.6261	12.96	15.9687	13.9226	11.4382	13.5125	13.6589	12.027	11.1601	13.0273	15.6184	13.5135	13.19	13.471	12.2827	12.8366	10.9682	13.2219	11.8214	13.1574	14.2432	13.7194	14.965	12.7413	11.6878	11.6705	12.2313	12.9701	17.4231	12.5402	13.4651	15.318	14.0997	10.94	12.1057	10.8586	13.9197	15.786	17.4585	16.0271	12.5499	15.7222
P15153	14.6782	15.911	13.5359	14.0429	16.2888	14.2417	15.2218	17.6567	15.7759	14.2302	17.7702	16.5196	17.5059	15.4662	18.0736	15.5374	17.0886	13.5852	14.8099	16.0382	15.3207	17.4282	15.9068	15.9131	14.9717	15.4276	16.683	14.7198	15.7239	16.2956	15.1581	14.0369	17.017	16.7227	14.6082	15.9337	13.3946	16.1298	15.0749	12.6342	15.4571	15.4191	16.4824	12.7294	15.695	16.0509	13.6174	14.1692	14.9408
P15144	14.1301	14.3478	11.6878	12.2399	13.1473	13.6294	12.1884	15.5756	12.8951	13.5468	15.2005	13.7591	15.4055	13.6963	15.4757	14.1899	13.7703	11.3106	12.7365	13.5399	11.9836	14.2746	15.1951	14.7923	13.8685	14.1576	15.2059	12.789	11.8764	16.0844	10.5224	12.1392	14.4483	15.0611	11.4204	11.8753	12.9118	13.8872	12.4184	12.2705	13.6989	12.774	15.1544	11.8909	14.0761	13.1229	11.8678	13.3377	11.741
P15289	10.9627	14.0693	13.0981	13.2665	12.3004	13.8322	11.4576	9.83418	10.2939	13.3705	13.3123	12.9184	11.4974	14.0278	12.5465	11.2527	10.7585	11.3475	11.0959	9.96776	10.1565	11.8967	10.6516	13.4236	11.5511	12.7138	9.5297	10.7768	10.2384	12.5123	14.1998	13.8529	11.7588	12.6334	12.6482	12.2969	11.5203	13.2244	11.7084	8.93543	12.1072	10.762	11.9583	10.5492	11.5155	11.3232	12.0492	13.1295	14.2379
P15311	16.0815	16.4634	17.0229	16.3613	15.7005	17.7848	13.5999	15.2475	14.0286	16.4984	16.1983	16.1595	18.3409	18.1427	17.391	18.0769	16.6626	16.6874	16.8273	14.5568	13.9118	17.1738	17.9193	17.0899	15.7906	16.8526	17.2236	14.9529	15.4405	18.0635	16.6277	17.0259	17.4593	16.841	16.4765	15.5265	14.1239	17.6754	15.227	15.7431	14.6574	17.4377	14.3545	13.458	16.7	16.6261	13.4235	14.4731	18.5642
P15328	15.9152	16.0137	16.6403	17.0618	15.8949	16.4968	19.3207	15.9991	17.3328	16.5813	17.339	18.1348	15.759	17.0286	16.7396	17.3689	15.5515	16.438	16.1199	15.3818	15.9345	15.0446	16.6635	16.1512	17.5997	15.4928	16.4822	16.2155	16.2145	16.326	16.5658	16.7794	18.9521	16.9804	16.3398	17.1484	17.2684	17.4469	15.975	18.0815	18.5581	16.6439	17.677	17.0229	18.055	17.4385	18.5975	16.046	17.5081
P15814	19.6621	19.5743	16.6548	18.9542	13.2617	17.6737	13.0217	11.7567	13.1155	16.4766	12.8644	20.9853	14.6292	17.3625	13.7261	16.2454	12.7726	13.0715	13.3474	14.0686	13.0896	12.6672	14.6122	18.5299	13.2711	16.8797	14.6372	13.6541	13.9701	13.8569	17.3347	16.5203	14.2799	13.7165	13.2071	13.5586	13.5036	15.8279	14.6178	15.6235	18.9717	16.7345	18.1002	14.4157	12.2634	13.3143	18.3308	13.136	14.2945
P15822	12.4781	9.70373	9.53073	11.2717	10.9359	10.3019	12.876	12.1545	11.4084	9.41244	13.9046	9.02416	13.7528	11.1316	11.3659	12.7126	11.9611	12.9757	12.3864	11.7998	12.2358	11.0048	11.36	11.8444	11.9866	10.4985	13.0204	13.5293	12.4903	12.2116	11.9152	9.99627	12.1377	11.5423	12.5159	11.2535	13.5432	10.8539	11.89	11.3895	10.8615	10.5741	11.7983	12.3695	13.0596	12.9358	12.7691	12.108	11.5852
P15924	14.4098	15.7191	14.9756	12.4898	14.9488	17.5449	16.1186	14.3991	15.2651	16.2389	14.9784	17.0906	16.015	18.9559	14.9451	17.5859	14.7019	16.8397	15.4915	15.2757	15.0304	14.6221	17.2816	18.3031	14.2766	17.6928	17.2016	16.0366	17.9864	17.0298	18.4263	17.0718	17.7703	17.3869	16.5767	15.9289	14.2303	19.0086	15.4459	15.6506	20.185	18.4132	20.2478	15.8117	17.3873	17.1332	15.3364	15.7514	18.5116
P15941	14.4413	12.7403	14.5646	14.0864	11.1224	14.5677	11.3115	11.98	10.9091	13.2885	13.6035	12.2793	11.4605	12.9677	9.93593	10.4975	10.7736	10.9074	10.3156	11.2968	10.8169	10.3723	10.7745	13.0679	11.2305	9.89654	10.7663	10.6759	11.0048	10.7432	12.2031	11.9201	13.354	15.1809	10.8558	11.0076	11.1875	12.9582	10.062	11.6164	10.303	10.124	10.7957	10.3857	12.7669	14.6575	9.58508	10.8776	12.0214
P16035	11.7971	9.07087	10.153	11.1625	10.1477	12.7151	12.7546	12.0199	11.5118	10.9552	10.7608	9.82675	11.0145	12.0696	12.8162	10.6591	11.8059	10.0754	11.8459	11.3287	10.693	12.7018	11.7939	10.9353	9.91985	11.4936	11.58	9.92837	11.521	10.7404	11.5518	10.3083	10.6	9.84916	12.0812	10.5164	10.7789	12.0806	10.5147	12.3431	10.1329	11.633	10.4745	11.5321	11.1767	11.1761	9.37042	11.5382	12.407
P16070	14.8728	14.5931	15.1716	14.7294	14.0784	13.7483	13.6204	15.4281	12.3651	15.7825	10.8334	13.2374	10.465	14.114	14.0286	14.4563	14.837	13.9027	13.0639	14.6013	15.9785	11.8999	13.6333	14.5125	13.9227	15.2769	12.3192	13.021	15.8733	13.486	15.1769	15.419	12.5506	12.9454	12.7985	13.6689	15.1354	12.5111	16.2481	17.6797	12.2633	15.0183	11.6107	11.9196	12.4095	12.2348	11.4008	12.6435	11.5821
P16401	10.7502	9.09734	8.4766	9.96051	9.08966	10.1705	9.67332	9.64475	9.35091	11.734	10.7531	10.7115	12.9832	11.1495	13.1282	9.20846	9.75905	NA	NA	NA	8.76025	9.77686	12.0953	12.1837	10.3448	12.3426	10.1847	8.74988	11.1104	13.5556	11.1742	9.5729	8.86092	13.4566	8.75463	9.01803	10.6894	11.5891	8.37662	9.24622	8.50405	9.72992	10.0119	10.0262	9.38318	9.4352	10.1645	8.81367	11.5565
P16930	13.4738	12.6264	13.6711	12.8293	15.9907	14.56	15.3048	15.0935	13.1322	14.6214	14.0446	14.4451	14.7204	13.3508	15.2119	14.1551	14.9434	15.7865	16.069	14.751	14.1113	14.7646	14.7912	14.2598	16.1085	13.8089	14.1399	14.3281	13.9305	13.989	13.3245	13.6526	13.5312	12.6558	13.4173	14.5084	15.3688	13.0351	14.2352	13.935	15.908	14.4052	15.7177	13.6016	13.6809	13.3698	14.1631	14.5686	14.3991
P17213	16.0492	17.5987	13.9244	13.7076	19.3275	15.3627	14.8958	17.7186	18.037	14.5341	18.6716	17.6805	19.2641	15.4387	18.8104	13.7334	19.9333	16.5953	16.1348	20.0338	18.9137	20.0529	16.7054	15.8809	14.6105	13.8864	18.1084	18.7731	16.7529	17.5782	16.0013	12.4193	17.2613	17.0221	18.3026	15.6475	17.1469	16.7426	17.8402	15.658	12.9096	13.5172	16.0677	18.5739	15.0945	16.077	14.1755	15.7384	15.3478
P17900	13.5646	14.3267	13.7194	15.3672	13.4344	14.2674	12.4595	12.7142	14.3734	14.677	14.0493	15.4683	12.8272	14.8286	14.7438	15.3933	12.612	14.9468	16.1623	13.9867	13.1792	13.3526	14.1397	13.7611	13.4222	13.8561	13.543	14.2747	13.2861	13.9654	14.5237	14.9637	13.8068	14.2559	13.9838	14.9074	13.5717	14.5609	14.1089	13.1424	14.5562	13.3107	15.0051	14.2601	13.8041	14.1322	14.8406	13.3199	14.1692
P17931	17.0479	18.4256	17.4958	17.8463	17.5934	19.0567	16.3215	19.4388	19.021	17.1376	18.2158	18.2837	19.869	18.5537	19.0066	20.0232	19.7411	20.124	18.1627	16.8116	17.0438	20.547	19.5484	18.6707	16.5961	18.3125	19.2141	17.5283	17.3276	19.267	18.1659	17.245	19.1524	18.6025	18.8316	16.9894	18.8687	19.4854	16.3456	17.067	16.7289	18.4716	15.7925	18.9529	17.867	18.2903	13.5598	16.3468	19.1355
P18085	14.2297	15.6234	13.609	12.9386	10.6076	13.5266	11.4209	10.1624	11.3771	13.9968	10.8017	14.5811	12.1374	9.51259	13.8482	12.9699	10.692	12.0371	11.0464	10.9888	10.3666	11.0311	11.8961	14.5304	13.4828	14.1961	11.057	12.8662	11.5118	12.2954	13.2803	13.2582	11.5892	11.6504	12.6423	10.6483	11.6608	13.7247	11.1497	11.5636	10.7326	13.0054	10.8836	11.5839	11.7385	13.5208	10.3446	11.0564	13.0545
P18206	15.0441	15.2981	15.2564	15.2056	16.2818	14.9986	17.2917	14.8249	15.6827	15.58	14.8355	16.3637	14.2855	15.0072	14.9719	15.442	15.9985	16.0428	16.1698	15.5847	16.0092	15.8417	15.5622	15.3668	15.8094	14.6822	15.279	15.4693	15.7979	15.2246	15.2161	15.4162	15.4817	15.2241	14.9616	16.4799	15.7351	15.1951	15.773	15.6534	15.8154	14.4823	15.5436	15.7215	15.4503	15.2942	15.1522	15.8526	15.8436
P18428	12.4664	9.00793	8.59637	12.3451	12.9637	9.25697	10.9741	12.5889	9.97659	8.11189	13.5441	8.21984	13.7488	10.6392	12.4478	9.44246	12.4516	NA	NA	10.1307	12.7395	9.42855	12.3076	9.65899	8.92403	11.4696	13.433	NA	9.34474	14.5325	12.289	10.9377	11.2077	11.5827	10.5801	NA	11.6303	8.42008	10.2428	10.0744	12.6049	12.4094	14.4226	NA	9.36074	11.9048	12.1797	9.71695	10.2111
P18510	17.3313	17.7059	19.3272	18.1137	18.1311	17.9002	18.8953	19.6931	18.0046	18.6756	18.5857	18.4834	19.7024	18.4686	20.1058	20.0639	18.1979	18.2492	17.7378	18.6159	18.1872	19.6141	17.4426	19.0347	18.6537	18.6842	17.2644	19.941	19.4752	17.5249	17.213	18.2947	19.9622	18.4406	18.6535	17.4553	18.5971	18.7013	19.0542	17.2257	19.3714	18.1266	17.2556	17.7523	20.025	18.2504	18.4686	19.5922	19.1274
P18669	14.5711	14.4027	15.5478	13.5686	12.8461	15.3007	14.5038	13.7185	15.0103	14.8077	12.3384	15.8665	12.1013	15.0996	13.1651	15.9117	12.4361	12.5551	14.2919	12.9539	13.6361	13.3814	12.3919	15.6456	13.1352	15.5562	12.705	12.7869	11.3168	13.1329	15.0809	15.6727	13.1326	11.3601	14.2013	15.7877	11.604	15.6396	15.2998	14.7293	16.0669	15.3642	14.7333	14.862	13.2445	12.0669	15.2643	16.3572	13.4313
P19012	14.2819	15.7388	16.3544	14.7974	16.0264	15.8292	16.3266	16.2069	14.5533	17.398	16.9171	15.4212	16.1581	16.5106	16.659	15.8743	15.6113	14.5552	13.362	11.8827	15.0154	13.1033	15.8548	14.6634	12.8974	14.9267	17.2131	13.1387	15.4343	17.527	15.508	14.8156	15.1843	17.5108	13.7146	14.7894	14.1953	16.9876	14.1559	15.4979	12.5904	14.2719	16.74	14.5617	20.4291	22.2428	12.7375	15.1261	18.5052
P19013	16.6452	17.5947	19.3588	14.0127	16.4923	18.5338	17.1076	15.3963	15.6241	20.147	14.179	13.1502	13.7808	17.6054	14.654	13.952	15.1431	16.2074	17.505	16.507	16.0244	15.8424	15.8215	14.1672	16.0124	13.1303	15.5623	16.2794	20.9161	16.564	14.6001	14.6198	14.6246	16.196	16.6494	15.9885	16.8386	16.493	17.1694	16.8297	15.286	14.5761	17.0592	17.8079	20.0515	19.5968	16.0406	16.6879	19.3011
P19021	16.1003	14.9476	16.0981	17.2477	15.6805	15.0519	16.986	14.1693	13.8499	16.3487	15.1371	16.0544	13.5207	14.7707	14.8966	15.0659	15.1824	14.292	14.3915	14.218	13.9139	14.4988	14.6289	13.8028	14.8844	14.1949	15.1354	14.7716	14.5706	14.9631	14.4671	14.7738	15.2824	15.4641	14.6128	13.9412	13.5677	15.6362	13.6838	14.5738	16.1564	15.2433	15.9209	14.2561	14.0034	15.8603	17.4517	15.2808	15.4569
P19652	17.4898	15.4451	15.3881	15.9248	20.3078	15.7447	18.5425	21.1366	20.7041	16.338	20.1112	15.3464	17.8478	14.4566	18.9925	16.8234	18.1844	17.6405	17.5343	20.0569	20.0439	17.801	15.552	15.2746	16.648	16.1697	17.7631	14.8083	16.1896	16.9889	16.4629	15.8472	17.1866	17.8512	17.4555	16.7424	17.4119	15.1116	18.3775	18.1778	15.4506	15.162	18.2137	17.4211	18.5674	16.5714	14.5665	16.1153	15.0849
P19823	14.6855	14.2335	12.9088	14.1408	17.8179	14.3725	18.7318	17.7535	17.9311	13.0754	18.8153	15.8433	15.6007	13.4845	16.5077	14.7389	16.4283	17.0665	16.7026	18.0423	18.1533	15.565	15.2324	13.608	15.5635	13.6038	16.2511	16.0452	15.5061	16.75	15.2543	15.076	15.1605	14.4559	16.9769	16.0408	14.6999	13.675	16.7202	16.7307	15.356	13.6624	17.7701	15.5304	13.4245	14.9501	17.5705	15.8974	14.3616
P19827	13.779	12.8626	13.2853	13.2761	14.0369	11.9995	14.7375	14.081	14.269	12.4786	14.1958	13.0817	11.6061	11.3524	12.8303	11.9173	13.5333	14.5192	12.8031	13.4074	15.257	13.7799	12.9155	12.4482	12.1592	10.7051	13.7443	13.107	14.5494	14.2781	12.7983	13.1071	13.046	12.293	13.4557	14.6453	13.8041	12.0124	13.2937	13.5542	13.6649	13.0723	13.9412	13.124	12.857	13.6285	13.4845	14.712	12.3084
P19957	12.4837	11.359	14.2565	14.9096	12.9638	13.2202	13.2736	11.342	15.1172	15.121	11.0634	11.9413	14.7772	14.5425	10.9598	14.055	13.91	14.6812	14.2303	11.6019	11.6811	11.9049	10.2434	10.3575	11.2823	10.8467	12.5657	14.3467	13.4782	14.6909	11.7209	14.1774	14.4157	12.3796	11.3409	12.7026	13.9546	12.9932	12.1362	13.3353	12.2192	15.0711	11.1087	12.5208	14.6595	14.1898	11.2517	12.4407	15.2014
P20061	19.2813	19.1469	18.8253	21.0759	15.1354	18.4043	16.5888	14.2732	14.4901	18.7616	14.2118	16.811	13.9061	18.3369	13.5666	16.2559	14.228	15.7621	16.295	15.7321	15.7819	14.4447	15.5172	17.443	16.2713	16.9931	14.2189	15.5556	15.3863	14.9952	17.0703	18.1868	14.6081	14.8029	15.0047	15.7558	15.3787	15.5799	16.4003	15.2576	16.8777	19.0364	15.0882	15.6329	14.4028	14.6836	16.7325	16.2635	16.6789
P20160	16.4864	17.7379	13.8055	13.9787	16.7799	14.9111	13.2442	16.6161	16.525	14.3245	15.6633	17.9783	17.4146	13.1981	17.2244	14.4043	15.7639	14.2225	15.3006	15.9381	15.9455	14.4295	15.5951	14.9538	15.3435	14.6588	16.322	14.2733	15.4717	16.5044	16.2391	13.8192	14.5491	16.523	15.3515	16.4458	13.8753	15.9458	14.8455	14.3659	15.6123	13.4595	16.3864	16.2693	14.1678	15.7446	14.2185	14.3978	14.666
P20700	11.8766	12.7395	10.7937	12.6435	13.8686	13.2161	12.1927	12.7643	14.5746	12.2639	14.2318	12.4527	13.3955	12.3698	13.3093	13.3432	14.1525	13.9788	15.6943	15.2581	11.4366	13.4104	13.1444	13.1137	12.8128	12.793	10.8781	14.438	14.5812	11.4144	11.6037	11.705	12.0963	13.2664	14.7181	12.9161	10.7644	12.9779	13.6435	12.9391	14.4014	11.7589	13.1843	14.5416	14.4262	14.0688	11.3541	13.6076	14.1053
P20933	13.634	12.5259	13.4281	12.5425	15.7515	14.0312	13.2997	13.1697	14.4628	13.0061	14.6339	13.5264	13.5706	13.3952	13.9018	13.8302	13.8263	15.7068	14.9182	16.6794	14.4545	14.9902	13.188	13.8768	14.5357	12.494	13.4584	14.3165	15.591	13.7912	12.656	13.8567	14.0593	15.8123	14.2584	16.606	15.9187	15.3914	14.7367	14.8114	14.3014	13.4171	13.7924	14.4577	15.5971	13.6641	13.0332	14.9413	13.3406
P21128	14.6477	13.5303	15.7405	15.086	12.5265	14.7575	12.5816	11.2511	11.5927	14.6599	12.0389	13.397	12.7736	14.7255	12.0975	13.8852	11.173	13.3283	13.0649	12.1546	11.361	11.3789	11.1097	15.0233	12.7137	14.1216	11.5137	14.5836	12.2366	10.5584	13.4891	15.6923	12.7671	12.3776	12.5669	13.2806	12.6098	12.2492	11.9889	12.7061	11.9277	15.3126	12.3217	11.344	12.2685	11.3041	12.3597	12.4505	13.5093
P21926	12.0812	13.2923	12.2078	10.1624	10.3219	11.0843	11.8675	10.113	11.2377	11.8955	12.2312	14.035	10.58	10.0891	12.1542	13.2058	9.31645	11.4967	9.23552	11.3445	10.9644	10.8457	11.1174	9.45857	10.2415	9.50801	12.2873	12.4598	14.457	12.5573	11.9302	11.5609	12.6044	11.8546	10.9235	9.97484	13.1307	8.36964	11.0131	10.5247	9.42705	11.6804	11.113	11.8331	11.0482	8.57833	10.0416	10.2007	11.614
P22079	20.3567	20.1366	20.9326	21.5605	22.2726	20.0727	22.63	20.3429	22.5794	20.9965	18.6474	19.8579	19.6361	19.4025	20.0023	19.4608	21.8514	22.8214	23.3082	22.0549	22.3903	21.8529	19.8913	18.9784	19.7342	19.8746	19.6016	22.0819	21.6452	19.6988	20.1188	21.0664	20.1577	20.3862	22.0575	22.4454	22.6211	19.7638	22.7639	23.9201	20.381	19.9359	20.3481	24.2187	20.2225	20.6746	21.9519	25.523	20.076
P22392	13.4083	13.6875	13.7889	12.7847	11.6262	14.3725	11.8149	15.1795	13.7235	13.6291	15.2423	12.2493	17.1219	15.4056	16.7709	15.8353	14.802	13.9062	15.6078	12.1364	12.7398	15.4833	16.6359	15.3118	13.8444	15.0319	15.4204	13.9736	14.5374	15.6859	14.5435	14.4315	15.0965	15.498	12.3342	14.0016	13.3623	14.8962	12.9491	12.9572	13.9032	16.0086	14.1712	12.5324	15.1911	15.5161	11.9599	12.7242	15.4552
P22528	11.2671	10.2863	13.6658	13.5652	15.4882	10.5225	16.157	14.2513	16.3871	13.6578	14.787	13.5108	15.5849	14.8263	14.4163	17.309	14.8686	13.1128	12.6339	17.631	16.4279	15.4223	13.151	11.1194	13.3665	12.8168	12.0774	12.0493	17.9396	13.8538	11.272	13.8476	16.8182	13.742	16.0479	11.3265	13.9302	15.6233	15.0616	14.97	11.1716	13.2462	12.06	14.9321	16.9775	14.8348	11.3217	12.2593	14.7564
P22532	11.6042	9.74286	13.9819	12.3592	17.3051	12.1882	16.6204	16.4597	19.0393	13.3892	15.0936	14.3506	16.373	13.8988	16.6186	15.6535	13.3221	13.6212	19.4448	19.9961	18.6533	18.9536	15.2622	12.8399	14.3361	12.1911	14.4572	12.8346	21.7833	14.631	12.7609	12.9698	16.1918	14.2416	19.9449	21.2203	17.655	15.4245	20.2382	18.9827	14.6998	13.2001	14.2168	22.0743	17.2825	18.1769	14.4618	15.4965	14.8736
P22676	8.51863	10.5133	12.5427	10.3511	11.5109	9.09096	9.86483	9.18935	NA	10.5387	10.8655	10.0738	9.62678	12.9595	8.0581	9.33203	10.3927	NA	NA	10.0678	9.37808	8.89729	10.3916	10.4666	9.78787	12.7202	10.4221	NA	9.24114	11.2206	11.7367	8.67993	8.53357	8.67893	9.87611	NA	7.25893	8.5157	8.34749	10.8419	10.6463	12.3444	9.0411	11.0693	7.78837	9.35182	9.81511	10.245	9.02938
P22735	15.4027	13.7583	13.457	14.9365	14.6712	13.8821	13.7328	14.372	13.8721	14.5298	14.3245	12.6857	13.3517	13.6919	14.5528	13.0773	13.0146	13.4112	14.0558	12.503	14.5697	14.0954	14.3534	12.6324	12.2622	12.7699	14.1545	13.3925	16.7294	14.2223	13.8122	13.2316	14.004	13.4427	14.3658	15.5985	14.8238	13.4919	15.8048	14.8139	14.8741	11.9337	16.7678	13.1191	15.836	15.9236	14.2178	13.8529	14.2512
P23083	12.8139	14.0384	11.7606	15.0213	14.3188	13.3051	14.0701	13.6998	12.6395	14.143	12.9858	13.0352	13.4022	14.4204	13.3507	13.0624	12.7909	13.3411	14.5925	13.067	12.8247	12.9922	15.003	12.1653	14.1732	13.0856	13.3109	12.7154	13.287	12.0846	13.4407	13.1671	12.6414	14.1217	13.3924	11.8079	14.3231	15.2511	14.0977	12.5563	12.6483	13.9499	14.0415	13.1693	12.4585	14.107	13.8343	14.2619	13.6245
P23141	12.6896	12.9545	16.0618	14.6147	15.4139	12.8346	15.6583	14.9921	13.4389	16.4981	13.0425	15.2462	13.5091	14.4394	13.6016	13.1811	13.6945	14.7372	15.214	15.2262	13.5812	14.3293	13.8465	13.1183	14.8643	15.0424	13.3752	16.0021	16.7183	13.5547	14.6019	13.0367	14.6008	14.8132	13.9162	15.0561	15.0844	14.0356	15.3674	15.3208	12.8389	15.8842	15.1893	13.7679	14.5687	14.5421	14.2066	15.0367	15.2774
P23280	20.08	18.0042	20.2238	19.4308	21.4223	20.1564	22.6617	19.2923	19.4325	19.7782	19.8635	19.9038	19.3534	18.1812	19.528	17.9999	19.5519	18.005	19.0351	19.2867	20.9896	16.968	20.9503	18.9931	19.4364	19.6435	20.2959	18.1332	19.2024	19.6465	20.1071	19.0553	19.9216	21.6492	17.9389	17.5335	22.2672	21.4328	20.8963	20.524	21.3814	19.3425	22.828	18.0426	21.5019	22.2288	21.9163	19.1276	20.0465
P23284	18.0008	16.4234	17.7939	17.8018	19.0032	17.9368	18.9186	16.6142	20.9907	17.7187	17.7488	16.7583	17.8523	17.484	16.5879	16.6253	19.2572	17.5415	22.0133	17.9431	19.474	18.4256	17.099	16.4453	16.7759	16.6666	16.4554	17.4417	20.0199	17.006	17.6217	17.5501	18.345	16.7087	18.5106	17.0642	21.0845	18.2027	19.6974	19.1728	16.4328	18.0972	16.8639	20.1749	18.0281	19.0694	16.019	17.1508	18.548
P24158	17.7802	20.1481	16.4396	16.1581	19.3307	16.7472	16.9783	19.3704	21.2071	17.2833	19.9439	17.0788	19.7864	16.7752	20.1558	17.2596	19.3478	22.6275	18.3905	21.1123	19.3295	21.5716	20.4703	19.2715	17.2221	20.0533	20.8545	19.4393	18.5144	20.4409	19.8279	14.6384	17.6957	19.8065	20.2012	20.485	17.4027	17.3628	18.316	17.7007	16.955	16.8397	18.5254	22.2128	16.3542	18.9536	15.9437	18.6122	16.8368
P24821	9.98349	10.3341	12.5161	10.2611	9.61284	12.0244	9.065	10.6447	NA	8.76883	10.7634	8.26036	8.63175	11.4902	10.3616	10.5741	8.82434	NA	NA	NA	10.6574	9.703	9.76949	11.4647	11.5897	11.8251	11.2929	10.5253	9.18954	10.6048	9.85385	10.6539	10.7558	9.95686	9.33354	9.01685	10.313	10.6625	10.0247	9.58441	10.0608	9.64947	10.6264	9.03947	10.8362	11.1205	12.6613	9.15909	10.0609
P25311	21.3478	21.9659	22.2587	22.09	19.9185	22.786	23.0129	21.3626	18.5013	22.8583	19.2713	20.3389	20.563	22.3652	20.414	23.0339	20.6492	21.2664	20.7613	21.0461	19.7025	20.9275	21.4092	22.7098	23.2637	22.9166	21.8354	21.9243	20.7862	21.3584	22.4391	22.7921	22.2356	21.95	19.6417	20.3558	20.4277	22.0104	20.5895	22.0078	21.6071	22.263	21.3938	19.7015	21.9774	21.2239	21.71	20.6077	22.2483
P25774	13.256	13.6144	12.4517	13.3028	13.1255	13.4597	12.4414	12.2693	13.9563	12.9171	13.4411	13.2626	14.1092	12.9061	14.2835	14.2231	13.1152	13.4686	12.7272	13.245	12.1202	13.7649	12.5905	14.0867	15.1819	14.4329	14.3369	13.2945	13.5319	13.0037	12.2095	12.761	12.9104	13.9834	13.4894	12.7569	12.8703	13.6861	13.0586	12.8515	14.2326	12.7357	13.8628	14.5849	13.6973	12.5321	14.629	12.7182	13.202
P25788	10.1159	12.0769	12.2793	11.1974	12.8593	11.641	11.386	12.843	13.452	9.58443	13.7376	13.0427	8.70355	10.6654	12.9788	12.2955	12.1382	10.7834	11.86	13.6428	10.0158	11.8988	10.9413	13.4848	13.734	12.6332	9.76003	11.8756	14.7036	9.33383	12.2012	13.4551	12.0283	11.8886	11.2096	12.5112	10.9406	11.8835	10.4	11.6067	13.2222	11.7687	12.0457	9.60251	11.7721	13.0611	13.7787	9.46854	10.9354
P25815	15.5732	17.0358	14.8709	14.1747	13.1247	15.377	10.3832	9.61412	12.1014	15.144	11.2438	17.4561	11.4301	15.2243	13.6993	16.937	13.2631	14.3578	13.8565	11.3985	13.1341	11.3327	14.7975	17.1615	11.1726	17.1015	9.10533	13.5151	11.7335	11.6966	16.3683	13.6408	13.1522	13.5117	11.7545	13.4334	13.5158	16.3356	13.7631	13.653	14.9861	14.7851	15.0343	13.732	10.954	11.9458	11.7556	12.2375	13.3004
P26038	16.3157	16.7714	15.1365	14.767	14.9467	15.096	15.7006	15.9515	13.7659	14.9743	16.1229	15.7668	15.2989	14.7574	16.484	15.9087	13.9197	15.1551	13.2078	13.3808	14.704	15.9832	14.879	16.1695	13.6824	17.0791	16.5709	14.4834	13.1276	15.0792	15.2177	14.3911	15.2718	15.1968	14.0907	13.7916	15.3551	15.4853	14.3089	13.7263	13.7462	14.9563	13.1702	14.4037	14.8208	14.9531	16.007	14.1332	14.0879
P26447	14.3136	14.5865	12.6347	12.9381	13.2699	10.5935	16.3639	13.9587	12.5625	13.4452	13.9186	12.0991	10.7075	10.3641	11.8388	12.7148	11.5622	13.9859	13.831	15.3649	16.0955	13.7411	10.8695	12.8071	14.618	12.3601	13.8711	15.5908	13.2361	11.3274	12.1266	12.5625	12.675	13.0231	12.2088	15.9265	12.8345	12.6346	13.7874	14.6502	11.5545	11.2021	13.0094	14.5862	13.9553	11.3435	12.5818	11.7529	11.137
P26641	12.6963	12.4451	14.1707	11.4736	8.74635	11.265	7.26237	9.99821	NA	13.5107	11.8363	10.0265	11.3644	12.6479	8.87018	10.1063	9.22371	NA	NA	NA	NA	9.44205	10.6711	11.7863	9.4927	12.9447	13.9921	NA	NA	8.90795	12.7994	13.0986	10.0112	9.69204	9.65322	10.0355	9.9723	9.69419	7.59642	8.86876	11.9043	13.628	13.1191	NA	5.6136	9.86137	12.4925	NA	9.58547
P27105	14.7099	16.3817	12.4423	12.7493	14.4812	13.8388	14.0118	12.758	15.5655	13.039	12.52	16.9799	12.7424	14.0328	12.7756	12.7487	12.8095	14.2751	14.5074	14.26	14.7735	13.2767	12.5927	14.4939	12.6641	14.1785	12.8255	15.4185	14.0831	13.1146	13.7103	13.9496	12.9515	14.021	13.2918	14.2386	14.778	13.4579	12.9202	12.7957	14.1475	13.1049	13.6393	14.6369	12.1416	13.8481	13.7955	14.4643	13.0115
P27348	12.073	12.1019	13.5227	12.0915	15.0396	13.0793	12.2693	10.0863	11.6736	12.475	12.9667	13.1651	14.0946	11.0558	11.8922	13.5088	12.463	11.5002	12.2799	13.994	12.5069	15.1307	12.6206	11.8873	13.4809	12.7348	11.113	11.7062	12.415	12.3363	11.636	12.4768	11.5484	12.1234	12.7928	11.3596	11.7992	12.1457	11.5224	11.681	12.1304	13.0443	8.69525	11.8985	10.7707	12.9656	12.3549	14.5402	11.4612
P27482	14.6674	15.797	17.7083	16.0285	15.5885	16.1262	15.6926	15.4402	16.1272	17.2679	16.1914	16.0471	16.5805	16.6898	17.1051	17.9953	14.5058	16.6555	16.5949	15.3696	15.5057	17.6123	15.4005	15.9773	16.088	16.0046	14.1326	15.8069	16.1665	13.1113	15.6674	16.3	15.7582	15.0055	18.3022	15.878	15.7378	17.3162	16.0821	16.5534	17.6438	15.0896	16.8499	15.3068	17.6221	15.7141	16.228	16.1228	16.3738
P27487	16.3767	16.6101	15.9436	17.4714	17.3062	17.058	19.5549	15.7704	16.007	16.8573	17.8432	17.3946	15.8427	17.4631	16.7874	15.0917	17.1413	17.9021	17.4449	17.8441	16.5543	17.0139	16.2809	16.1614	18.1274	16.374	16.8307	17.4047	16.4562	15.4135	16.5784	16.6119	18.155	16.79	16.3554	16.7459	17.9825	17.2642	16.9645	16.8466	17.9954	16.526	17.059	16.5482	16.7268	17.7447	18.2948	17.5004	16.816
P27797	14.1583	14.0573	15.5719	16.3102	16.017	16.3895	16.56	16.7741	17.4444	16.1338	15.5124	15.3263	17.1851	14.8842	17.3681	16.5089	15.5404	16.1985	15.8826	16.6963	16.5041	17.2858	14.976	15.9998	15.7831	16.2186	14.5414	16.703	17.9832	14.6662	15.4952	16.699	14.7492	15.9268	18.4588	16.933	16.0432	17.2822	17.0785	17.7713	16.4224	16.5156	16.6546	16.9927	16.5539	16.1642	17.9131	17.0655	16.9024
P27824	10.5949	10.9835	14.9095	12.6244	14.2806	13.029	13.2911	14.138	17.4542	12.2389	14.02	11.8645	12.7434	11.6619	14.1994	12.5493	14.9664	13.7785	14.8494	15.8552	16.7152	16.0637	14.111	11.8034	12.2717	11.8255	12.7902	14.1899	18.3014	12.3006	12.593	12.9921	12.6883	14.1029	17.4416	16.6333	14.5771	13.2164	15.6732	16.1495	13.0692	12.5316	13.4494	16.7322	13.8486	14.2149	13.0454	14.1958	12.079
P28066	12.8114	10.2329	11.5234	12.0471	12.8981	12.8333	14.3814	10.143	12.7643	10.4408	10.9103	12.0393	11.2125	10.3804	10.8049	12.84	11.3925	10.384	14.6394	11.8227	11.9492	11.5554	12.0212	11.0657	10.872	11.1105	11.2986	11.1335	11.6057	12.464	9.93964	13.5891	12.581	10.7424	13.0465	13.9322	13.7088	10.4871	14.5376	10.8764	11.2108	9.14031	13.0671	11.7437	13.1185	12.0863	11.7895	16.1182	13.1556
P28325	16.5605	17.2682	20.0319	18.0235	22.1438	18.9132	23.592	17.5055	20.5431	20.5621	19.8803	15.7708	17.7075	19.579	18.2792	20.7383	20.106	18.7663	18.3019	19.8339	20.2873	19.0427	17.7531	18.868	18.4085	17.6124	18.5472	18.8598	18.3262	17.4873	19.1006	20.0405	18.3255	20.5366	20.4716	17.9849	23.0294	21.4127	22.2538	23.871	19.5705	20.2553	21.5347	19.7409	21.8639	23.3185	21.4934	23.8961	22.2923
P28676	12.1161	13.6753	11.0943	12.8651	12.8189	12.4438	11.3565	13.2804	11.0789	11.3084	11.2795	11.6579	13.4647	10.0192	11.4518	11.8106	11.0683	9.36209	10.2532	10.9141	10.6527	12.643	12.7171	12.9291	13.2275	12.7875	11.511	11.1225	11.9756	11.6755	9.65844	10.9882	12.1235	10.6165	11.2382	10.8732	14.9307	10.9077	16.0232	11.8743	10.7732	13.5867	11.2411	10.7892	11.6437	9.70584	10.0807	14.7405	11.6011
P28799	15.1272	15.1988	16.5557	16.9819	16.1992	14.9345	15.3192	13.9181	16.9475	16.4929	15.2347	15.9723	14.43	15.7441	15.0775	15.2576	16.2124	15.5742	17.0331	15.6516	16.0944	15.6304	14.302	14.6227	15.1518	14.7829	15.229	16.3381	17.0078	15.3066	14.7163	15.0854	16.0062	14.9613	16.3967	16.3218	16.0143	14.9741	16.5629	16.6314	15.7503	15.989	15.9147	16.8468	15.2749	14.4139	16.6105	16.1797	15.1826
P29034	14.7473	14.823	16.7511	15.4567	17.0065	15.4842	15.7707	16.1705	14.3331	15.9411	15.7166	15.4377	17.4571	16.487	18.3645	16.9721	15.5681	15.821	15.6794	15.7546	16.8164	17.1434	15.9292	16.0893	15.1622	16.0107	14.772	14.8723	14.952	14.693	15.462	15.311	16.543	15.9732	15.7928	14.9168	17.1561	16.4685	16.3843	14.8001	16.4102	16.4829	16.4633	14.3782	16.9884	16.1279	15.6778	15.1034	16.3434
P29373	14.692	12.2146	13.332	14.9607	9.79547	15.8903	9.43137	12.9556	12.3575	13.9881	12.1848	12.1612	11.9344	14.663	10.025	10.493	9.2117	10.0619	9.65014	11.4575	10.2213	9.76943	13.9898	9.77658	12.3659	12.9892	9.09641	11.6241	9.29588	12.9092	13.342	14.5331	10.1413	11.0214	9.97525	10.9264	10.5403	9.89675	10.6472	12.4348	11.1106	14.7555	13.3753	10.3369	9.00974	9.85282	11.4461	10.5276	10.8113
P29401	17.5929	18.9016	17.9834	16.7715	17.7049	17.8313	16.704	18.7461	18.0055	17.5472	17.2404	17.8996	17.8835	16.8388	17.9815	18.801	17.2748	17.9321	17.5401	18.7105	17.8876	19.2948	18.0736	18.6655	18.4618	19.2337	18.846	17.8859	17.7733	18.2357	18.1268	16.2293	17.3542	17.7691	18.2051	17.5637	16.9425	17.6944	16.9851	17.25	18.2143	17.5786	16.6586	17.7065	17.79	17.3151	16.8721	18.4828	17.4532
P29508	17.5137	17.9064	16.9139	17.0364	17.403	18.8255	18.3368	17.5952	18.3935	17.7021	18.9494	19.4624	19.2488	19.1747	19.6344	19.1179	17.7364	19.2932	20.0558	17.4504	17.6058	19.1941	18.6205	18.8137	18.9302	17.6041	17.4332	16.7349	19.6442	17.4639	18.0998	17.9472	19.6241	18.9334	20.3593	20.7473	17.3842	19.0387	18.3197	19.8256	19.8268	18.2382	19.4913	20.3951	18.3848	17.2388	18.5617	17.2341	20.0777
P30041	14.4207	15.5599	15.7058	15.9396	14.5378	16.0257	12.6109	16.8159	13.5512	15.5275	15.5049	14.3227	17.5047	16.692	17.9787	15.3008	16.0979	13.5042	12.6124	15.4121	13.5841	16.0749	17.2492	16.8304	12.5017	16.5032	16.4045	14.9422	12.9767	17.0294	15.8978	15.4993	16.1711	16.5115	12.0114	13.8817	12.0009	15.5347	11.5699	14.3722	12.359	16.7866	12.0471	13.0362	16.8306	16.9319	13.0947	13.1136	15.7206
P29622	13.0326	14.7452	13.9825	12.6041	15.4818	12.2409	11.9038	14.2628	13.7283	11.1172	16.5641	11.5097	12.2722	12.3481	14.8773	12.9555	12.9847	17.496	12.4448	12.3158	12.151	11.8464	15.3186	12.1755	15.5495	11.4689	14.2286	13.5423	12.2502	15.3018	13.4798	12.9517	15.3287	12.6498	12.4024	13.7622	12.8919	13.0482	14.1905	13.412	12.5184	12.653	13.4871	11.5868	14.874	13.0959	12.762	11.202	14.3308
P30046	15.5245	15.1197	15.3814	15.6086	15.016	15.464	13.5029	14.7891	15.1492	15.6768	14.0337	12.912	14.0991	15.1285	13.2345	16.0475	15.7731	14.4763	14.4701	13.8477	13.551	14.516	14.7167	15.8007	15.4305	15.6354	14.9155	14.6999	14.9777	14.1534	14.7639	15.9002	14.3741	13.6673	16.6505	15.1875	14.3509	15.8585	14.3672	15.1744	17.1363	15.9252	17.3549	14.9338	13.7255	13.1758	16.0002	16.7876	15.0566
P30086	16.5732	16.7914	17.9976	16.8515	15.0484	17.9048	15.6123	15.223	14.9664	17.9089	14.8014	17.287	15.4482	18.1305	15.7479	19.2135	15.0637	16.9577	16.651	16.145	15.5111	15.32	16.2769	17.7419	16.1636	17.8902	16.0674	15.7266	15.5701	15.6308	16.8244	17.777	16.6267	16.1535	15.8581	15.6476	15.6121	17.6729	16.0535	16.3792	18.56	17.853	16.1749	15.9545	16.737	15.3314	17.8402	17.3302	17.941
P30740	16.8715	17.0515	17.6841	18.3142	16.9305	17.6458	16.9019	15.4891	16.3894	17.9201	14.7728	17.4618	15.315	17.8963	15.0384	18.1317	14.9163	17.09	17.2345	15.8588	16.6755	16.1144	16.7183	18.5467	17.3318	17.8358	15.8658	17.2687	17.1596	14.8985	16.7132	17.416	15.5467	14.596	16.0554	17.758	16.7134	18.2861	17.0279	16.5103	16.8518	18.5643	15.6873	16.5175	15.5208	15.1328	16.7923	17.0015	17.6017
P30838	14.9212	13.9612	15.1581	13.8441	15.92	14.5351	11.083	14.0874	14.2978	14.6765	10.8172	15.8278	10.129	15.3184	14.286	15.1905	13.6022	14.0709	12.0599	12.4898	13.2348	14.8772	12.9004	15.2117	11.9839	14.8163	12.7842	12.2329	13.3855	11.8428	13.0403	14.6059	12.6472	13.0226	12.7609	12.1541	14.0083	14.3097	12.1822	12.0495	14.8739	14.4773	11.8601	12.9348	10.8051	10.228	14.3981	12.3938	11.9076
P31025	23.7898	23.5715	21.2837	24.0792	16.9967	23.8733	15.3883	17.1308	15.972	19.8866	15.2291	20.8498	14.944	21.2889	16.0962	23.4691	15.8846	19.5261	17.729	16.3826	16.366	15.6331	19.9617	23.2479	16.983	20.7157	20.3261	19.2658	17.3603	19.8697	23.2727	19.8803	15.4037	16.6003	15.3608	18.1562	16.386	18.5257	17.7519	16.9602	19.7802	20.007	18.3231	17.0619	15.7785	16.9704	19.2852	20.1774	19.0854
P31151	13.0807	13.7521	15.6726	15.1883	14.6552	14.2794	14.2957	17.1658	14.1403	15.3076	16.2981	13.561	19.6734	13.7239	15.9465	15.5028	17.0165	15.766	15.7317	14.8369	15.6669	17.8662	14.6041	14.738	16.0364	15.7101	13.0355	14.6764	14.2753	13.3184	15.0338	15.551	16.136	15.2614	16.0905	15.0574	14.6936	13.4034	14.6132	14.2655	14.4737	13.9603	12.9416	16.4141	15.3659	16.6391	14.3564	15.7172	14.1292
P31944	14.0861	14.2999	15.5474	15.1429	15.1819	14.7075	14.5892	15.5232	15.3034	14.3903	14.446	15.2932	14.2254	15.3382	12.7403	16.1164	14.1865	16.095	15.9604	15.857	15.1274	15.2388	14.5925	14.2986	14.988	14.6854	13.9062	17.0351	15.895	13.5931	14.59	16.1446	14.7979	13.8677	15.1837	15.7231	15.1577	14.0898	16.1128	15.223	15.6288	14.7112	14.2096	16.0139	13.9838	14.3183	15.4212	15.8286	15.3742
P31946	13.1377	13.8186	14.4102	12.4819	13.6473	14.7866	12.8688	14.1259	12.0263	13.6372	12.5637	15.2842	13.4245	13.8917	14.5185	15.5834	12.3026	13.1444	13.7222	12.1854	12.6543	12.8192	14.7147	15.1116	12.9265	14.4996	14.0886	14.1629	12.6003	13.9445	14.342	13.9074	14.2573	13.7717	11.7605	14.7766	14.1539	15.7799	13.3028	13.2007	16.1454	14.398	15.5171	13.2863	13.5176	13.6732	11.6827	18.7697	14.8281
P31947	15.4046	16.0894	17.5016	17.2288	15.6367	17.3406	16.1654	17.1841	16.8	17.2928	13.3206	17.2743	13.9639	17.4209	15.9821	18.1466	15.728	15.6348	16.0442	17.1184	17.5071	18.0389	15.1394	17.7749	16.4928	17.2761	14.2524	16.9183	17.4139	13.6395	16.1651	17.6395	16.1836	15.0368	17.4439	16.539	18.1673	17.2097	16.0198	16.0762	18.4113	17.8632	16.7988	16.8689	15.9618	15.596	17.1006	16.0967	16.4938
P31949	15.3545	15.5406	16.4215	16.1511	14.9033	15.1453	15.8617	11.5131	14.6495	15.9867	12.4114	16.2313	12.8209	14.0771	13.1718	15.8386	12.7508	14.0706	15.1053	13.5396	13.2948	12.4508	13.3964	15.0766	14.8883	14.9409	13.9641	12.9485	13.1499	12.7294	13.3175	14.1844	14.1669	13.1019	13.8294	14.1385	14.1774	14.1103	14.6069	13.9225	14.6407	13.6034	13.3913	13.6162	13.9437	13.0181	14.4188	14.0326	13.1385
P32119	15.0065	13.8253	16.0816	15.9894	16.8974	15.0396	16.4504	14.394	13.9414	15.6005	15.4559	15.6342	16.2483	16.8221	16.4997	16.6988	15.1833	18.2326	16.2427	16.176	18.5405	12.7838	17.2207	15.8633	16.7409	15.7581	16.5408	15.8016	13.215	16.1569	15.6122	16.0502	16.2996	15.5521	12.976	16.9449	16.3945	16.7147	14.8868	14.2463	15.9243	16.7124	15.4854	18.7312	15.1535	16.3656	15.454	19.3886	13.9161
P31997	10.6672	14.6683	11.5352	11.7701	12.8431	13.9375	12.4919	12.7399	12.4367	12.2503	13.6529	11.9012	11.964	9.55371	13.146	14.3671	13.7763	13.8366	11.8874	12.7114	11.3988	14.3314	15.0379	14.1196	13.5285	13.9589	13.7165	12.6196	12.6102	13.325	14.1126	11.6204	13.0572	12.97	11.5033	12.2219	12.3096	13.4688	12.812	12.7833	12.8617	12.2497	11.9162	12.5179	11.8186	12.8629	13.4691	14.2547	13.1369
P32926	14.4794	15.373	15.9151	15.6378	15.7453	16.2629	14.674	13.5094	14.0697	15.4222	14.836	14.7206	14.2604	16.2728	15.1134	15.2634	13.9129	15.9046	14.8871	16.3609	14.9734	13.8725	14.6136	15.9819	16.0324	16.1737	13.9394	16.8908	15.1891	14.5084	16.0715	15.9631	16.0172	18.2512	15.0777	14.8662	14.8601	15.0512	16.7313	16.0153	16.0103	16.6104	14.8602	14.9987	15.9618	13.3982	17.2047	15.8997	15.1021
P32942	13.3586	14.5754	10.3564	11.3082	12.5795	13.9056	10.4477	14.2814	12.3961	11.1797	15.1023	14.1352	14.7708	10.5505	14.332	13.3089	15.3491	11.1361	10.5199	13.0468	13.5808	14.2163	14.9535	13.9673	14.4328	13.6184	14.4413	13.2554	11.8732	10.8925	14.0818	14.0106	13.1067	10.937	13.5404	12.4722	11.4424	13.3911	13.0265	13.0482	12.4472	11.6583	10.9295	12.2423	12.8475	11.1425	12.0177	12.4421	12.7982
P34931	14.3247	14.3232	15.5076	14.3063	9.83088	13.8273	10.9543	9.43185	10.5269	15.089	11.3146	15.7318	11.3617	12.4591	10.3595	14.4329	11.4855	12.4561	11.0431	10.492	11.1966	10.5094	11.2251	15.0566	11.516	14.8728	9.55646	10.9128	11.551	10.1487	12.1613	15.1274	11.1654	12.1807	9.4635	10.063	12.7076	11.1547	11.2089	11.7362	13.5214	12.4318	12.7548	12.1411	10.6433	11.1967	11.6816	12.7055	11.9029
P35237	15.4198	13.998	14.625	16.5192	15.5353	15.2757	14.2447	13.6149	14.1804	14.6041	13.5644	14.4754	13.1948	15.0169	12.5132	15.171	14.0592	15.1906	14.5078	14.5173	14.4099	13.4873	16.0438	14.8623	15.0878	13.8587	12.8489	14.5853	15.3147	13.7751	14.4255	14.9426	14.6176	13.6976	14.5648	14.5559	15.5548	14.5412	16.0747	15.5276	16.2159	15.1755	15.0224	15.1454	13.9245	14.0921	16.2567	16.4428	14.683
P34932	13.1384	12.6253	12.0131	11.3957	12.9129	10.3315	11.876	10.3243	11.8554	11.7504	13.4063	11.8453	12.1813	13.6786	12.3085	13.1968	11.7095	12.0124	12.3456	12.749	11.657	12.2651	10.7307	11.8547	12.0361	13.458	11.2027	12.2252	12.1796	11.4202	11.5691	12.346	12.2934	12.0522	11.5778	12.5185	11.6932	10.2991	12.921	12.266	12.2407	12.9473	12.7247	14.0395	12.1019	11.4982	11.8671	12.593	10.1153
P35321	13.2903	13.0797	14.7145	13.3704	13.6426	13.3339	15.4079	16.1493	22.5908	15.5319	15.1494	13.1117	15.7655	14.7789	15.621	16.1725	18.3808	13.6776	24.6334	18.7099	19.1211	16.1245	13.1707	12.9891	16.4466	13.1606	13.3477	12.4487	24.5144	13.6926	12.2523	13.8751	16.8377	13.9951	22.8098	20.1436	14.6903	14.5315	13.6726	14.9067	15.202	13.326	10.3927	23.2452	17.6816	14.8197	13.8629	14.5587	14.6992
P35326	11.691	12.1808	13.7995	12.7846	17.586	13.2703	16.6187	16.628	18.7584	15.1013	15.6935	15.1955	16.8307	13.6274	16.5566	16.525	17.6872	12.8979	13.8603	20.1164	18.5748	18.5671	15.2825	13.4009	16.3377	11.6166	13.6435	12.6044	20.8478	14.5444	12.9211	9.46729	17.0401	14.5105	18.8541	17.1612	17.067	15.2362	20.4186	19.2059	15.4345	13.5184	13.9481	18.5218	17.625	17.2119	15.6433	13.8211	14.1053
P35527	16.1782	16.2676	15.9149	17.1776	17.6625	15.6404	19.7146	16.4709	17.072	15.5241	15.5441	16.2862	15.6727	16.3529	15.1109	17.1271	17.5251	16.7203	17.8078	16.1343	18.1681	16.3208	14.2929	14.7974	16.4192	15.0555	13.6142	16.975	19.001	13.5807	15.1478	16.229	15.5547	15.2553	17.82	17.1439	17.8139	15.8869	17.8418	19.7842	16.3143	15.2478	15.3263	17.6892	16.0262	15.5296	17.119	16.9196	15.1549
P35579	14.3134	15.7691	14.4799	14.156	15.1651	15.5262	14.9862	16.1357	17.6746	13.9618	16.0857	15.1831	15.7981	14.5379	16.3625	14.1113	15.5336	16.3223	15.389	15.7356	15.6499	16.5475	16.7531	15.9804	15.659	14.7795	16.3843	16.7401	16.1856	15.8176	15.4536	15.5335	14.6506	15.9873	15.509	17.2109	16.4571	15.0383	16.4385	16.2939	14.2747	14.4742	15.6415	15.9039	14.6025	16.3089	16.3418	17.4112	15.8712
P35908	16.0192	15.8669	17.6767	18.0088	20.3304	16.6567	20.3013	18.1371	18.0862	16.9886	15.2507	17.6474	15.1452	16.7724	15.5881	17.7334	18.499	19.2092	17.7491	18.1938	18.6215	17.2477	14.0113	16.3047	18.099	15.7859	14.6828	17.6332	20.8079	14.265	15.9898	17.096	16.8297	15.8914	19.125	19.5173	18.7208	16.5839	19.4676	21.5832	18.0682	15.2227	17.2846	19.5083	17.4334	16.6471	19.4284	17.0196	16.0998
P36222	15.6913	15.4373	14.0739	12.1998	12.348	14.7763	13.7835	13.0941	12.1175	14.1637	12.3757	12.8057	14.3982	13.3049	13.3747	14.746	14.4704	12.5744	10.7333	14.6848	14.2435	12.791	14.0302	14.6707	14.3489	15.0411	14.2815	12.8005	13.0904	14.4563	14.0922	12.704	14.0202	14.5695	11.991	12.6643	12.3822	14.2073	12.6946	12.8971	13.1535	13.4484	14.3212	12.1338	13.7658	14.4729	12.3478	14.4975	12.276
P36952	15.5467	13.5582	14.5393	15.803	10.3491	9.68524	8.58485	11.6796	8.95668	14.5042	9.41155	9.23461	10.6938	10.3703	11.6545	12.6463	11.0778	NA	10.7282	10.1294	9.60573	10.8391	10.2457	10.7929	11.0905	10.523	10.8297	10.2249	10.9631	11.34	10.4344	10.6874	12.4876	11.0511	9.90234	10.3423	11.252	14.1184	11.908	12.3668	9.27426	9.7956	10.9343	9.60882	10.2813	10.9548	10.9205	10.8922	10.5766
P36578	11.188	11.0371	10.0868	11.2331	12.2406	11.8244	11.6504	11.7784	12.6538	12.5092	12.0536	12.4298	12.3039	12.6857	12.4167	11.8131	12.5704	12.821	12.1703	12.0718	12.8481	13.0103	12.1052	13.0859	12.1398	12.154	13.3381	13.6893	13.5207	13.3552	12.1326	11.4603	10.2221	11.4514	13.1025	11.8561	13.4001	11.8275	11.9959	14.1936	11.7257	11.918	14.6036	13.4743	12.6242	12.105	11.1715	13.0428	11.8433
P37802	16.0846	14.777	15.9285	16.7881	10.9571	16.0488	10.4071	11.1829	11.1457	15.5166	11.4742	15.1069	13.0293	16.1402	10.0628	16.7974	11.393	12.714	11.6546	11.0622	11.4573	10.9086	14.4907	16.0448	12.8924	15.8146	10.5284	11.497	11.6548	12.894	14.9767	16.7549	11.7928	11.2432	11.6211	11.7392	10.1211	15.022	11.2144	11.4335	10.9068	16.6558	12.9637	11.7548	13.2746	10.6072	12.1585	14.8417	13.8564
P37837	16.6393	17.1693	16.1333	16.0816	15.0639	16.7272	14.1045	15.7823	14.0413	15.9746	15.5756	16.8574	16.1658	17.407	15.6658	17.4557	15.5808	15.5572	15.4388	17.2948	14.6817	15.7034	17.2087	18.1177	16.6291	18.0365	16.2764	14.497	14.9095	16.3742	16.8937	16.5308	16.1307	15.2575	14.0161	14.6402	15.3232	17.4773	15.6119	13.5543	16.191	17.5851	15.1493	13.7851	15.1937	14.8545	16.1418	16.2673	17.0183
P40189	12.8678	12.8048	11.9128	13.276	13.7308	9.6501	14.1321	14.0069	15.7636	13.212	15.4998	13.8283	13.4541	11.8242	14.4776	13.3216	16.3117	13.3415	15.0117	13.3903	13.5441	15.3753	12.1205	12.5078	12.3157	12.3922	11.7319	14.7739	13.0202	12.4636	12.4609	12.5931	14.0556	13.6731	12.9855	14.0976	14.2384	14.2864	13.3724	14.1288	13.89	14.1156	12.9065	14.2042	14.6315	10.6541	14.0018	12.7124	10.9323
P40121	13.8757	13.7904	13.2329	13.508	10.6268	10.5704	15.6676	12.4462	12.153	12.4153	11.7175	13.494	10.7097	10.1275	11.457	11.2769	11.5304	13.7545	14.3984	13.2857	13.5709	11.2637	10.8974	11.1523	10.6871	11.0951	9.25831	13.9387	13.1635	11.9705	9.77634	11.8006	11.3923	10.4722	13.7478	13.2968	13.1178	10.5265	12.9225	14.7568	11.2458	12.3635	10.8341	13.4843	12.2498	13.1327	13.9476	13.5098	11.1012
P40394	10.1196	8.17599	9.32346	9.63077	9.72476	11.5735	9.14721	11.1888	NA	12.2016	9.20456	12.1673	9.53819	9.89153	11.3514	10.5229	9.36652	10.4437	NA	9.52563	10.5776	10.865	10.7258	13.5371	NA	12.0894	8.85203	NA	8.7988	9.77593	9.06797	10.4683	11.2232	11.9638	8.89212	9.60392	8.59922	12.5259	9.73015	10.3156	NA	13.7849	NA	8.56961	9.65838	10.1209	NA	9.65586	12.9025
P40925	7.01626	11.8962	10.6109	10.1426	9.39995	9.54942	13.7391	13.1011	10.2937	11.0568	12.9743	9.18545	14.5884	9.49989	14.8348	14.3318	10.3581	12.3465	11.642	12.5019	10.748	9.8344	13.0226	8.66355	10.2486	11.5909	11.9979	11.6445	11.5825	13.5924	12.5295	11.6445	13.037	13.2319	9.48794	10.6523	11.3459	11.5585	10.0879	12.5647	11.5426	10.1041	11.4397	13.0816	12.8948	11.5216	8.8804	9.26368	15.613
P40926	14.6613	12.6065	15.5737	14.9372	14.156	16.0443	14.2623	14.3701	14.2317	14.8319	15.0777	15.326	16.3391	15.6187	14.2875	17.2497	15.2072	15.5451	15.443	17.0625	13.3485	15.0664	15.5609	14.4772	14.8208	14.6958	13.7679	15.1237	14.8602	14.8304	14.3968	15.6521	14.5898	15.0257	12.8411	15.4932	17.9121	15.836	14.4722	15.2519	13.1288	15.6315	13.5606	15.5974	15.2273	15.1293	15.191	17.4691	15.8196
P43652	16.7276	15.5933	15.127	14.9515	15.4697	15.1475	16.5735	16.3358	15.4632	15.0925	15.9106	14.903	14.5104	14.8015	15.0347	15.2025	15.8687	18.2655	16.9379	15.1774	16.5612	15.6381	15.5363	15.0951	16.0034	15.2493	17.3413	16.7868	15.8263	16.6371	16.1854	15.5173	14.3759	15.284	16.0239	16.3757	15.7621	14.8624	15.2231	15.9505	15.1277	15.0892	16.1473	16.7078	14.8099	15.0708	15.4367	16.8285	15.1322
P46109	12.3237	10.4032	13.3288	12.9692	12.0583	13.9224	11.4195	13.5018	13.1462	10.8544	13.9851	12.6293	14.27	13.1569	13.977	10.397	12.6701	13.2069	14.622	13.0906	14.1985	13.1442	11.7946	13.8232	12.9544	12.9857	13.1969	12.3932	15.4697	13.9806	12.6573	10.632	13.448	12.2914	14.635	13.9427	14.0954	14.2706	11.4686	12.9558	11.189	13.1076	12.5981	15.0604	12.9753	12.7994	13.3748	14.1386	13.4445
P46459	11.002	12.685	11.8049	11.687	9.83147	10.9654	12.0196	13.7299	16.38	10.9734	14.4394	11.928	16.2739	12.4507	14.1035	11.039	15.1507	11.7964	12.3644	13.3548	9.82952	15.3518	15.3215	12.9523	10.055	11.6953	14.2501	10.3221	13.3815	14.5878	12.0282	10.719	13.2276	13.6865	12.9357	11.9359	10.4446	13.1972	11.1658	9.94706	11.1987	12.2233	11.1582	15.5313	13.366	14.2866	12.7285	11.5823	13.4706
P46940	15.2248	15.1422	14.6335	15.5385	15.6294	15.0301	14.443	15.7365	15.2208	14.8263	15.314	15.9667	16.2775	13.836	15.8461	15.0774	14.4096	15.9718	15.6967	15.4523	15.8369	15.5021	15.8574	14.9747	15.6487	13.7575	15.629	15.9149	15.1216	15.9244	14.765	14.3127	15.9006	16.12	14.6818	14.8444	15.1661	15.4702	15.4374	15.9096	14.029	14.2526	16.1531	17.9496	16.1749	16.3681	14.8653	17.2292	15.1531
P48594	10.6056	10.5532	11.6629	11.3517	12.4426	12.8247	11.354	12.191	11.9157	11.719	12.3551	11.0251	13.3558	13.0845	11.1683	12.9928	11.4378	12.4997	12.4721	12.2641	13.2174	11.1398	13.5399	12.1386	13.9722	12.6319	11.7021	12.7173	11.8336	12.5959	12.2164	12.3501	12.8045	11.7859	12.7134	11.5244	13.1866	13.3514	12.4276	12.2058	12.0664	12.5553	12.1538	13.1988	13.2253	13.4813	13.8977	12.6025	12.1253
P48637	14.8351	14.2539	15.5108	15.262	14.6954	14.9652	16.7728	16.2885	15.824	15.0407	13.8794	15.6405	14.6784	15.2685	16.3331	16.5317	13.8877	15.0616	16.0534	14.661	15.3787	14.3412	15.3798	15.3056	14.7669	15.0526	14.2252	18.8701	16.8077	13.9149	13.8094	14.437	15.6428	14.6129	15.0013	14.5468	19.0049	15.841	15.4318	15.3229	13.0977	14.724	14.4691	15.228	15.7762	13.7532	17.3789	15.4358	15.8971
P49354	11.1452	12.2179	12.2432	8.41531	8.92103	10.8775	8.73418	13.2503	13.1331	12.3981	12.3454	10.7648	13.4746	12.9507	13.6469	9.48226	8.8539	NA	10.712	10.5455	11.5184	10.1591	14.3492	13.4037	11.6765	9.83375	13.6825	14.0452	8.46682	13.3409	12.5277	12.1172	11.0639	11.5492	10.488	9.02086	9.32937	10.6909	9.01585	9.72814	9.89054	13.0157	10.2119	9.9725	10.5481	13.1366	10.2502	10.4559	11.2223
P49721	13.3992	11.7609	12.3704	11.8581	11.6457	11.961	9.16542	14.7444	13.5279	12.206	14.9958	10.3851	15.9596	11.2599	15.743	11.1155	15.0346	15.7996	11.3613	11.2722	10.4048	16.2846	15.2516	12.967	12.5805	12.3225	13.8806	10.0175	11.7966	15.0107	12.7707	10.9642	12.255	13.9005	14.5072	10.6331	10.8216	11.6253	10.9222	10.7214	11.7619	12.6464	10.1013	9.57373	13.9826	14.2043	10.6699	10.9537	11.1734
P49902	10.4199	10.5987	11.0285	8.98491	13.0495	11.8095	11.6344	10.9086	10.549	10.7518	10.3132	13.7022	11.4126	12.3101	11.5598	12.3006	10.24	12.2524	13.7552	11.5614	11.33	11.5229	12.4486	10.1396	10.8437	12.2626	11.8846	9.67515	11.8505	11.3341	10.7102	11.3856	11.652	12.217	11.2775	9.60135	10.2251	12.1534	10.9772	12.8601	8.8637	11.0827	10.6057	11.2735	12.6665	11.4306	9.82035	12.7485	12.0537
P49913	14.1301	14.6027	12.7516	16.6085	14.1021	12.33	14.677	14.5506	14.5223	13.0199	12.7828	14.3763	12.4169	12.1894	12.4554	15.671	13.7209	13.9168	14.1361	13.2621	13.1062	13.2029	13.0583	12.7231	13.223	14.3927	13.0716	14.6307	14.2581	12.1769	13.2152	11.3757	14.3178	11.2482	15.1335	14.3539	14.2636	12.4795	15.6736	14.8025	13.4852	12.3157	14.0052	14.2921	13.2177	12.0959	12.9418	14.063	12.1961
P50395	15.3546	15.3424	15.5045	15.7632	16.6737	14.8994	15.0163	17.1476	16.8658	15.8996	17.3062	14.5225	18.2238	16.7666	17.8209	14.8779	18.42	15.9733	14.0936	16.8622	15.3794	19.1339	17.4775	16.0752	16.1249	16.4465	17.0225	18.1925	15.8646	17.2693	15.8799	15.9408	17.2893	16.6492	15.9935	16.7082	16.023	14.8319	15.0098	13.8041	17.1742	16.9401	16.7148	14.1522	17.0785	16.9135	16.8317	14.9702	15.3936
P50452	13.3835	12.937	14.1213	13.3152	13.7627	12.8684	13.8869	14.0775	15.174	13.2709	13.1341	12.296	13.8787	12.4021	13.9132	14.5968	13.2395	15.1891	14.7768	13.1163	13.2368	15.2007	14.1644	12.0543	14.3953	12.2747	13.5358	15.5244	15.4135	13.7224	12.2187	12.9474	14.4236	13.2331	13.4197	13.8102	13.7703	15.6521	14.0135	13.7122	13.0549	12.476	14.6782	14.306	13.2206	13.0742	12.7654	15.1976	13.4931
P51159	13.8155	14.4813	11.4897	11.6809	11.4159	12.8445	9.94562	10.3337	11.5471	11.0326	10.9375	15.4286	10.6078	12.6075	13.3276	12.8778	11.9398	12.8342	15.4336	11.8815	10.3167	10.7071	12.1563	9.51127	13.3511	8.884	11.3335	9.95287	12.2146	12.5395	11.9558	14.2539	12.082	10.1841	12.3497	10.8178	10.3342	9.29673	13.0844	12.6778	13.3007	11.7678	12.9066	10.8226	12.6811	10.1567	10.5929	10.5554	12.6885
P52209	17.5763	17.3528	15.0879	16.4448	20.1355	17.8283	17.3907	18.9818	21.6788	16.9089	18.2283	18.7667	18.9149	18.0886	19.7272	17.3996	20.9968	18.6817	19.2157	22.1996	20.5464	21.7465	18.2185	18.322	18.3639	17.8805	18.069	22.8939	20.8933	17.8301	17.2417	16.9154	18.6139	17.2345	21.78	19.8767	18.1921	18.2152	20.7283	20.2063	17.8327	17.7301	17.7264	20.4901	17.0741	17.3182	16.5023	18.655	17.73
P52565	11.1097	13.0526	14.1494	12.7027	16.5154	9.9734	19.2996	14.8704	11.7333	16.5954	14.0675	10.3363	14.3506	14.1576	15.4578	14.4481	11.1293	12.6902	12.5315	12.2961	13.0961	14.9395	12.3336	10.8966	14.8749	12.8551	13.1826	12.9292	13.9827	10.3949	12.9862	17.1062	14.7538	14.1118	11.7877	14.0647	18.1064	16.4856	18.8647	15.3915	11.6215	15.8424	14.5037	13.6964	14.6573	17.4278	18.2192	14.7763	16.7261
P52566	15.292	16.2085	14.8494	14.7134	18.4448	15.334	15.0274	20.086	15.4	15.3625	17.7619	16.6162	16.7794	14.931	18.2616	17.0657	17.3053	18.7964	15.8903	18.4857	15.4601	17.0392	15.1982	16.2797	15.5998	16.3191	17.818	16.236	15.0208	17.4981	15.6649	12.6145	16.4962	17.52	16.0377	16.272	14.7975	16.5726	14.8902	15.2385	14.3263	15.3831	15.2013	15.1489	16.5383	17.4801	15.9071	16.8184	14.7635
P53634	14.9739	14.4151	13.6794	14.459	14.9743	14.2242	13.1126	12.7506	13.9547	14.5217	14.5965	15.2106	11.3353	14.3828	13.0065	14.0221	13.7474	13.9877	12.9403	11.3916	11.5909	12.181	11.3688	13.8713	13.2592	14.2704	14.162	14.3599	15.0419	12.404	14.1604	14.6687	11.8413	14.0095	13.3019	12.0498	13.015	12.7991	11.2262	13.7026	13.4821	13.8229	13.5643	11.8568	15.2752	13.7873	12.1108	12.742	12.4252
P54108	18.9904	20.2027	18.6977	20.474	20.4324	19.2824	21.0291	17.4462	18.6654	18.9881	18.793	18.2597	17.914	20.6371	17.8609	19.3818	19.8692	19.0189	19.3953	19.7607	20.0117	19.5235	19.2892	19.2089	19.3519	19.0208	18.6279	19.4882	19.5035	18.5206	19.2024	18.9423	19.5404	19.2864	18.9808	19.948	19.9226	20.0433	19.9946	20.5298	21.2008	20.4031	20.9444	17.751	19.7996	19.8785	22.1194	18.9875	19.7005
P54727	11.8672	12.0869	12.6334	11.522	13.0875	11.4185	10.8168	10.3675	11.7531	11.5311	8.75246	9.4897	9.46641	9.73438	10.7048	11.8753	10.8794	10.9315	10.0068	9.53136	10.3533	11.4172	8.79699	12.0818	9.21853	11.8104	9.60107	9.65228	11.6323	9.795	9.66469	13.5054	11.4266	9.40058	11.1562	14.0075	10.509	14.2345	12.392	11.9774	10.6806	9.69076	12.2885	10.341	14.1376	12.452	9.99671	12.2852	9.60942
P54802	13.5919	12.9186	12.6217	13.5402	12.2604	9.65818	10.6005	10.8968	8.88822	12.86	12.4813	11.1869	11.254	10.4278	11.7639	11.5445	10.3352	NA	NA	10.5228	12.6929	10.3166	13.1657	13.4354	12.2341	12.8751	11.0643	10.81	10.4478	13.0799	13.6328	13.6722	11.0046	13.2533	9.91809	10.7686	11.966	11.115	11.0834	11.1898	11.0785	14.6417	12.4647	11.6925	10.7682	12.9101	11.2235	10.0936	8.64526
P55058	13.7414	14.8194	14.3201	15.65	15.9706	16.5962	16.2714	13.7597	14.4334	15.0152	15.7465	15.1057	16.0458	16.7019	14.4714	16.061	16.3624	14.5299	15.1949	15.3072	15.2196	15.2841	16.7285	15.5255	13.9344	14.1754	16.0839	14.3438	13.7614	17.0796	16.2995	16.3269	16.5739	16.0671	13.9103	14.4534	18.4089	17.6666	14.2562	14.2167	13.7656	17.9347	12.15	13.7215	13.7881	16.4407	15.0186	15.1029	17.9704
P55786	14.1977	14.4541	15.014	13.7281	15.7402	15.0721	14.6352	16.4632	13.8787	14.4071	15.3736	14.4351	16.7733	15.4764	16.4219	14.4827	15.3074	14.8049	14.2906	16.808	14.6743	17.002	16.3947	15.6645	15.8715	15.2098	14.6282	15.1834	14.2694	15.3681	14.7045	14.8499	16.8915	12.8254	12.9878	12.7133	13.6498	14.4478	13.6777	14.8906	14.5148	15.3901	13.5022	14.2953	13.3926	14.6802	15.3819	14.3732	13.4438
P56182	10.467	10.698	7.43531	11.1616	10.746	11.5789	8.68092	11.5107	12.5298	10.9718	12.2341	12.5649	12.4244	11.3669	11.4578	11.2689	11.8414	14.4278	13.0551	12.5654	12.0756	11.8149	11.7694	10.6593	12.8308	11.7769	11.7749	12.1102	12.7426	11.579	11.1181	10.6564	12.3819	11.117	12.97	10.7598	12.0759	11.8663	9.15465	14.1028	8.84571	11.0013	12.6547	14.963	12.6921	12.165	7.92201	10.0835	12.0403
P58499	13.6027	13.8124	14.4076	14.5492	15.0198	14.3316	16.5185	15.7795	12.8454	12.6017	15.9884	14.7623	15.6113	15.1164	16.2977	14.3365	16.5864	11.5174	10.8214	10.0127	11.1727	15.4536	15.4079	14.3654	10.7774	13.5005	15.5808	14.1281	12.1552	15.5265	14.4709	14.3785	16.5617	15.8659	11.0779	10.6412	14.4339	15.9174	9.39742	10.9769	10.4645	14.9447	15.9998	10.7005	15.4174	15.762	10.0228	9.23373	15.283
P59666	19.2424	21.2737	17.096	15.0129	16.2192	18.7739	15.9117	14.6797	16.5524	18.6873	15.795	21.6868	14.7712	15.3414	15.0059	15.9832	14.9583	16.7172	17.8496	17.1168	15.7181	15.8962	15.5095	18.6667	15.3536	17.7745	15.3205	15.5609	15.9798	13.3144	17.2827	14.6103	14.3143	14.67	16.9422	15.2892	16.7207	17.1224	14.8554	16.4883	18.3007	15.9895	18.4816	15.7036	14.1126	13.3087	17.6729	15.6991	15.1435
P59998	13.8781	14.7923	12.9878	12.2932	15.4054	12.6321	11.0638	16.2876	13.5336	12.9783	16.9081	12.4829	17.6893	14.8192	17.3412	12.8761	16.4193	13.6951	12.5532	15.8228	14.5362	17.5851	17.6394	15.6842	13.0158	15.4031	17.4088	13.8129	13.2716	16.9797	14.9288	12.2783	15.3756	15.875	15.7107	13.4734	14.5256	11.3197	12.5287	12.2609	9.87132	14.8727	11.0636	14.7416	14.5005	15.7959	13.0289	12.1345	13.9751
P60174	17.984	17.8073	18.8825	17.9065	16.3856	18.1926	16.3637	16.0893	16.3101	19.2295	15.6561	15.8089	17.11	18.4804	16.9054	18.2614	16.2126	17.1234	17.2437	16.126	16.9507	16.4156	17.5201	18.6876	16.0195	19.1998	17.7774	17.9314	16.9701	17.677	17.9074	18.5485	16.3277	17.0682	16.636	16.3241	16.0899	16.8998	17.1385	16.8823	18.3755	18.7272	14.7778	16.7736	16.8189	16.8744	15.58	16.9702	17.8994
P60660	14.3813	14.8473	14.8481	13.2073	15.4194	13.8858	14.28	14.6054	14.7159	14.6155	14.727	15.7915	13.3292	12.421	14.237	13.76	14.8135	13.4099	14.2139	15.0853	14.6527	14.1563	13.6163	14.5171	13.9029	14.7288	13.2725	13.5104	14.5842	13.48	14.1456	13.4405	13.9489	13.4382	13.8896	17.3773	16.5145	13.0303	17.2803	14.4018	14.7376	13.6898	13.7734	13.3304	13.8457	13.9613	12.5881	15.8692	13.0371
P61160	13.6022	14.5346	13.341	12.4334	12.7799	13.5198	11.9075	15.8539	12.2041	13.0178	16.46	15.3221	16.6347	14.5199	17.642	9.23439	13.2829	12.3276	11.5976	10.7077	11.3007	12.9953	17.4992	15.6012	13.3069	15.2933	16.2733	11.33	11.364	16.1448	15.1881	11.7145	15.0075	15.5968	12.6172	11.5495	12.6863	16.0573	9.18217	11.1431	11.4085	13.2404	12.4732	10.3825	15.2388	15.3455	13.5064	10.8392	14.669
P61158	14.3138	14.1031	13.1182	12.6651	12.802	13.5537	12.2339	13.1264	11.5718	13.4825	14.885	13.8346	12.0104	11.283	15.839	12.1616	13.4863	12.9203	16.3648	14.4507	12.8254	12.0865	14.0862	13.068	12.8188	14.3681	15.8455	12.9004	12.046	14.3975	13.9788	11.4797	12.7528	14.6443	14.2619	13.0639	11.6209	13.9539	12.642	13.783	12.9749	13.4052	12.1682	12.1435	12.4129	15.0978	13.8583	13.1752	12.2125
P61586	14.9546	15.8874	14.8561	14.4434	14.0966	14.0953	13.3248	16.1339	10.4177	14.609	15.9205	15.4643	16.5272	15.6509	17.1148	15.2546	15.433	11.0694	11.8088	16.1105	11.6823	16.2726	15.3326	15.7933	13.6683	15.5055	15.9565	11.7909	14.8765	15.5104	14.9565	14.5562	15.1356	15.0561	13.3647	12.2328	11.5769	15.0594	13.0815	12.4603	15.77	15.7748	15.7065	11.377	14.9125	14.958	14.1106	12.9701	14.4696
P61626	19.6171	19.5531	19.1413	23.316	18.9564	19.354	18.9484	17.1824	19.1546	18.0787	17.7996	18.9202	16.1416	22.1916	17.1135	16.6039	20.5363	18.3503	20.4929	20.1967	19.7509	16.9412	17.0031	18.8555	19.9823	17.5174	17.579	19.6535	23.4548	18.5548	17.5163	18.5545	20.0038	17.1272	17.617	22.1091	20.4248	19.3569	20.3374	21.186	18.6151	21.0068	21.1165	22.7415	18.3268	19.3387	23.2888	18.7518	19.3749
P61769	15.866	17.1117	17.4281	17.205	17.7486	17.1143	16.5721	18.5459	16.5873	18.7269	18.6371	15.7349	19.2656	18.83	19.7538	17.8286	15.5838	17.2299	18.0649	16.2354	15.5483	17.6136	18.3938	18.1151	19.4765	18.8453	20.175	18.4715	16.7321	20.8345	18.5859	19.2418	18.8561	20.0169	15.7564	17.0466	17.6708	18.0841	17.2172	16.8595	18.5117	20.1936	17.4285	16.7242	19.9331	20.9405	18.2729	18.7896	18.613
P61916	14.6498	14.9244	15.5386	14.9507	16.1006	15.4692	17.7553	17.112	14.5536	15.4768	16.3812	15.021	16.664	14.955	16.3272	15.5737	17.3027	15.2806	15.0791	18.0366	16.0548	17.37	16.7438	15.2037	17.7382	15.0088	16.3021	17.939	16.4288	16.8406	14.8108	15.2546	16.7046	17.0744	15.9684	16.3955	17.1064	15.8331	18.1858	18.1129	16.1602	15.5361	15.66	15.7388	17.2085	17.0082	15.9009	17.0288	15.2299
P62136	13.0657	11.7525	12.9923	11.7317	14.3402	10.8544	15.1382	13.5741	13.5489	13.3368	13.1809	11.8944	13.7891	12.9086	12.1865	12.1031	12.3447	13.3791	13.4944	14.7462	13.2049	14.5176	13.356	12.3081	13.5031	12.8971	14.0234	11.4785	13.8159	13.8574	12.822	12.9899	13.3341	14.2622	12.4389	13.8158	15.7743	14.4157	13.5338	13.6227	12.6276	12.932	11.629	14.3873	12.0357	14.3819	13.489	12.502	14.7322
P62241	10.792	11.9887	10.4843	10.6531	11.5296	14.2005	10.9363	13.0844	11.9884	12.4184	11.6201	13.338	11.9134	13.0825	10.187	11.8021	10.7388	16.6665	13.9953	13.764	12.207	12.4732	13.099	12.7509	11.3978	10.1213	12.3501	12.6876	13.078	13.6195	11.3741	12.274	12.0787	11.8613	14.4837	12.6793	12.6305	12.0095	12.8322	12.7204	13.0171	12.3378	11.5464	11.4899	11.2679	11.2448	14.4927	13.9038	11.8757
P62258	13.6624	13.648	14.731	14.0297	15.0505	14.1149	15.8137	13.1772	14.6163	13.806	12.5545	14.7869	13.1067	14.0389	14.3253	15.1992	14.3505	14.013	13.6502	14.7963	14.5136	14.5167	14.0692	15.4572	14.9275	15.1314	13.2025	13.9909	13.7988	12.7656	14.7813	14.5362	13.5158	13.3149	14.8566	14.7449	13.3211	15.0187	14.424	15.0857	15.673	14.8758	15.2566	14.291	15.8669	16.273	14.3586	13.2263	14.3878
P62701	10.4794	13.0172	11.6904	7.60548	11.7963	8.63212	8.84956	12.152	8.73331	12.6437	10.6229	9.14593	11.0748	12.065	12.1065	8.86022	13.3551	13.8886	10.4082	12.5847	9.75163	9.46173	11.7313	10.5354	11.8184	11.6294	9.1404	9.2415	13.5276	13.239	9.01877	8.56439	10.1784	9.55893	8.87944	9.59598	10.3459	9.49886	7.77695	11.3292	9.29046	10.972	9.55031	9.61675	10.2049	10.9375	10.8513	11.3972	10.7538
P62760	11.9405	9.53152	11.912	12.596	13.2872	10.7894	10.302	8.92795	10.2306	9.3283	10.656	9.83485	12.5133	12.9346	12.3252	10.9933	9.46804	NA	NA	11.5122	11.8863	11.0197	13.3498	9.34626	10.9805	12.9069	12.264	10.5331	9.49388	12.0731	10.3245	11.9345	11.2695	10.978	12.8439	10.634	12.0692	11.7762	10.4725	10.3037	12.169	10.791	12.4543	10.3787	8.59611	9.64601	8.67555	9.93068	11.0238
P62805	17.3785	18.1596	16.6782	15.171	14.4385	17.9739	15.8158	16.1745	15.7485	17.6255	17.0572	17.3133	18.7478	14.8309	18.543	15.9062	14.3058	16.0737	16.5859	14.764	16.0657	14.9798	20.6899	16.8148	15.1743	16.5217	19.3072	15.6948	16.6536	19.4979	19.6722	16.4093	15.6582	18.7033	15.7246	16.121	15.8271	16.641	14.0069	14.1939	15.4939	14.4374	18.5083	16.8285	18.0842	19.3865	15.7485	15.5737	17.9702
P62937	17.6702	17.8564	19.3353	17.1883	16.5108	18.6362	16.3236	16.5798	16.3945	19.2796	15.8091	16.6304	17.7627	17.3204	17.4635	18.7767	15.1581	17.3162	17.6165	16.8095	16.1853	16.6309	16.3552	18.3714	16.2143	18.5614	16.1804	18.2026	17.0005	15.9079	17.9236	18.8491	16.5248	16.946	17.8066	17.1023	17.0142	18.5219	16.6299	17.2027	15.9592	18.1894	14.8442	16.4702	17.684	17.0872	16.5289	17.2901	18.0961
P62979	13.2691	14.3409	13.9805	13.6817	14.1707	14.6805	15.0461	17.0959	15.1428	13.9635	17.2255	15.4344	16.8362	14.9869	16.5036	16.0868	15.91	NA	12.3856	17.2025	15.9916	17.7045	15.5774	14.7049	16.6412	14.4181	14.8287	16.9402	17.0665	15.1475	14.9062	14.8487	17.3856	16.1359	13.7981	12.3836	13.8655	15.2741	14.1534	15.9862	16.3204	14.4753	8.67909	11.6625	17.5683	16.2829	16.7419	12.9576	16.0867
P62987	10.5633	12.7373	12.2093	12.5304	17.5542	13.4101	15.5979	17.6546	18.9961	12.768	17.47	12.404	17.7524	14.3621	16.0269	14.8204	19.2217	11.7794	13.2164	20.0803	19.3208	19.9253	16.4686	14.3864	18.098	13.9036	15.6088	16.6712	20.2161	16.0495	14.4811	14.4695	17.5937	16.3033	18.1097	15.5941	15.7063	11.2425	18.2587	19.7066	14.2121	14.4671	14.9965	13.4949	17.4569	16.9988	15.6969	13.8565	15.7479
P62993	12.1352	13.3439	12.4358	11.9221	10.8657	12.0248	11.0576	11.1011	12.2696	12.8322	10.9757	12.3566	13.7801	12.515	14.1894	14.1872	12.5424	11.2947	11.4542	12.8968	13.3618	12.8979	13.7317	13.7071	11.2899	13.8086	13.388	14.4614	12.2017	10.8438	13.5525	11.09	11.8962	11.5354	14.2246	14.3702	10.7562	14.1508	12.7184	12.1034	13.4567	13.6185	11.4851	11.9208	10.8311	12.4399	12.18	12.6354	13.4454
P63104	15.8879	16.4181	17.5535	15.8723	14.9956	17.7019	16.695	12.512	16.0029	17.3035	12.7444	18.5943	13.4335	17.4966	13.682	18.2619	14.5142	15.3577	15.4754	13.9016	15.6528	15.7576	15.9524	18.102	14.426	17.5395	14.126	14.6559	14.8971	13.1873	17.0544	17.6593	12.94	12.9959	16.83	15.8731	15.8264	18.5912	16.0882	15.8508	17.6583	18.4367	18.0724	14.8659	13.2865	15.4327	17.1053	15.1571	17.7542
P63261	21.0329	21.0514	20.5565	19.6331	15.7239	20.6299	16.4509	18.1119	16.2212	20.6492	18.297	21.7407	19.6207	20.0605	19.1053	21.6904	16.604	18.4695	18.0825	18.3227	16.5789	17.5512	21.2858	21.495	20.1574	21.5925	21.0069	18.1531	17.9	21.1645	20.9462	20.5493	18.5641	19.5666	16.3147	16.9889	17.5502	21.8662	17.1708	17.1357	19.2939	20.8068	19.5546	18.4773	18.7191	19.6288	18.5378	18.6214	20.9997
P68871	17.9296	14.5791	17.2893	20.0128	14.2751	15.6506	14.6371	12.7068	13.252	13.8737	14.423	18.0827	12.2712	13.5203	13.205	17.156	12.6838	13.5617	13.3247	14.2632	14.6433	12.4943	12.5535	14.6292	13.3655	17.6805	13.3509	13.8363	14.348	12.792	16.8836	17.3752	13.5515	12.4976	14.8485	13.6164	12.8094	18.0531	13.8531	14.0865	16.004	13.4362	17.2364	14.3367	15.3201	14.0705	13.0139	15.519	11.7886
P69905	17.519	14.4797	16.4413	19.3138	19.2258	16.8841	14.3924	18.7666	18.6173	13.6535	17.264	15.7198	15.4597	14.908	17.3428	17.5672	17.8671	15.413	16.0727	19.4333	18.4046	16.3796	16.7926	15.2046	14.539	18.1873	18.8992	16.3369	18.0909	17.2985	17.9817	17.7982	14.9624	15.7457	18.2529	15.7946	15.6786	20.2159	15.5243	18.5886	16.5327	15.5505	17.9928	17.425	14.4473	14.4421	14.7765	16.6643	13.9271
P78324	12.4199	13.2849	11.9487	12.6709	15.9269	14.1207	15.1177	11.9836	13.6566	12.0494	13.4378	14.0666	14.3522	12.3826	12.9647	13.5376	12.1001	11.8707	13.454	12.5602	12.8975	11.652	13.8782	13.1522	13.0581	12.7634	13.3552	13.4836	14.3524	13.2107	12.3479	11.6601	15.67	13.024	14.2297	12.0078	12.8859	13.7744	15.2713	13.9926	12.5667	12.6252	11.3015	12.933	12.0236	12.8495	13.8155	14.2401	12.9301
P78386	12.3644	13.74	14.2849	14.4451	16.4315	14.6464	15.4068	14.7079	16.7647	13.21	13.405	13.1073	14.2015	15.2586	14.55	13.2022	14.5958	15.3732	15.459	14.9938	15.4922	13.5572	14.1386	14.1384	15.9926	13.6973	14.5807	17.1742	15.5676	14.6702	13.4927	12.9435	13.3689	14.7953	16.6043	16.1409	14.6901	14.1113	16.1103	15.029	16.2829	15.388	13.8861	15.6737	14.2708	14.5871	15.8297	16.8518	14.6337
P80188	19.8022	18.9607	19.2945	19.1724	19.7575	18.8144	18.5718	20.1833	19.7484	19.0087	18.4939	17.7155	19.8051	16.5678	18.8522	17.6221	19.5103	19.7885	18.1595	21.4424	19.8185	21.0274	18.6083	18.248	16.6694	18.4138	18.8557	19.2262	19.5749	19.3686	17.4315	17.2272	18.6426	17.8093	19.7177	18.0978	18.8619	16.8455	19.0871	19.7611	16.3369	17.3599	15.5791	18.2097	17.8893	17.5322	18.1255	18.718	16.1334
P78417	15.9356	15.5544	14.6307	15.4069	8.93592	15.1253	12.6747	8.74705	9.11718	15.092	9.31369	13.1814	10.8752	15.5723	9.52489	14.9599	11.0715	NA	10.3387	9.56897	9.15284	11.373	13.662	15.8086	11.0083	14.751	12.8553	10.5228	8.87248	9.59714	13.1088	13.1644	10.5005	11.2932	9.38203	12.1	9.45188	13.6633	10.7417	9.44494	10.7133	14.9638	11.0097	9.60037	10.7418	9.75525	10.2809	12.6006	12.2515
P80303	16.3136	17.3289	18.7675	18.7877	14.8979	14.5459	9.55006	10.7205	10.7678	18.2552	12.5743	9.47884	12.2941	18.1114	13.5092	15.1889	11.5722	12.1787	13.0884	10.0643	13.0012	11.8339	16.9511	16.2924	15.7412	17.5873	16.6114	14.7703	11.9176	16.4387	18.193	18.7994	12.1362	17.4803	12.7057	11.8963	13.7051	13.7046	15.4179	10.839	19.2018	18.886	11.3934	11.3927	11.5735	17.1047	11.7311	13.1774	16.4952
P80511	12.9554	13.3612	12.2509	13.6791	16.805	11.907	13.79	12.8395	14.7556	12.7763	14.1452	13.6826	17.6252	13.1288	14.7344	12.8906	13.0177	13.6166	15.3609	14.8131	15.1462	12.8445	14.3217	12.9622	12.6722	13.856	15.1279	14.2572	14.1373	15.424	13.4737	12.8602	15.2875	14.9203	17.8395	17.3047	15.3123	16.3727	14.5638	15.0659	12.7021	12.5825	12.4642	15.9386	12.4804	14.7768	13.2715	14.6849	14.1619
P80748	12.7386	14.5002	15.1938	11.5795	13.0778	15.3093	12.63	12.3077	11.9458	12.2759	11.3565	16.8684	10.4445	10.0335	11.7593	15.1308	13.3297	13.7994	12.7988	13.1342	14.9373	12.7344	12.9666	16.1952	13.1298	15.0778	11.6031	12.2144	13.5813	11.3483	16.5717	16.2317	12.6424	12.0473	13.453	14.0837	12.5116	12.7506	15.0186	13.7878	15.7579	12.6366	16.0105	15.0163	11.5735	12.0929	12.751	13.3186	14.3001
P81605	8.94966	10.2204	11.426	12.0054	12.0939	8.84608	14.4941	9.40619	12.6043	10.4579	13.1606	12.3932	12.1071	12.2358	12.169	14.2084	14.7544	12.9911	12.5842	13.5423	13.4071	13.81	11.1832	10.8717	11.8374	11.5971	11.252	11.3431	13.8821	12.0423	10.8431	11.8798	12.8775	12.3545	12.7946	12.1117	14.2719	12.2714	13.9096	13.6075	10.2239	11.6194	10.187	12.7089	13.5372	11.7044	12.6768	13.5838	11.4693
P98088	11.2746	12.8228	14.5175	12.3252	15.2382	13.1585	14.1559	14.8981	15.082	13.8056	16.8584	13.2862	17.4496	13.5726	17.0981	13.0573	16.5971	14.9619	16.4058	14.9108	16.1285	14.0913	16.2803	12.2172	15.2832	12.4377	16.5781	14.3666	14.6417	17.6318	14.1286	12.6985	17.9672	17.4169	16.228	16.0429	14.1164	14.3886	16.3174	15.5666	13.8135	13.8241	14.535	15.0076	16.9436	17.6571	14.3476	14.7418	16.0836
P98155	10.1764	10.0275	9.9278	9.597	9.43788	12.0962	11.122	9.09525	9.47547	10.0291	9.8677	10.3701	9.72103	9.96307	10.7966	9.82709	10.629	9.68105	9.51823	9.09765	10.3304	11.6066	9.4564	10.639	9.12464	9.97696	10.6834	10.0117	11.7551	8.60464	11.6186	9.04448	11.9322	9.58713	10.8555	14.0487	10.6427	10.6764	9.94454	12.4892	8.35885	9.46283	8.65161	12.5596	9.58911	9.03087	11.2906	11.5919	10.0314
P98160	14.0301	13.1405	12.8014	13.5266	15.1142	14.2397	14.7187	15.0668	15.0885	12.874	14.1031	13.1858	13.6019	13.0803	13.8723	14.8053	18.1062	14.9983	16.3469	14.8818	14.8734	17.487	14.2272	13.0332	13.8823	13.2978	13.988	16.5141	15.9747	13.3603	13.3625	13.9222	14.2594	13.2527	15.8935	15.7613	15.3941	13.8802	15.056	15.5692	15.5335	13.9288	14.2481	16.6845	14.9732	14.2055	15.7597	15.6874	14.0201
Q00610	12.1488	12.0194	13.3039	10.8415	10.8489	10.5094	10.9985	10.3035	9.45585	12.9726	10.8985	10.4136	10.306	12.0927	10.9627	10.4707	11.5336	12.256	10.1547	13.0174	11.0239	10.5548	11.5166	11.4206	13.4433	12.7202	13.7018	10.9533	NA	10.0405	13.61	11.7146	10.2013	12.5645	9.90734	9.44973	10.263	11.7485	10.4923	10.5812	11.0716	11.7919	13.5335	9.02534	10.5371	14.0729	11.1443	9.43269	13.4748
Q01082	9.9729	10.5456	12.556	11.459	9.6806	13.1768	9.98544	13.3338	14.6306	10.1615	10.4061	9.2961	12.0943	11.2482	12.5757	12.0209	11.3223	10.6442	11.6445	10.4111	13.3556	12.3479	9.95153	11.1723	11.2656	10.7721	12.6188	10.8691	10.6137	10.634	8.23129	10.2607	12.0074	12.5315	14.4429	13.5432	10.6592	11.617	10.78	9.74079	11.8709	12.5696	10.9912	11.1362	10.021	13.0482	12.0966	9.51214	9.60166
Q01459	12.8509	15.2138	13.7236	16.3291	14.1713	14.2867	15.0828	14.6707	14.1317	15.3144	13.7255	15.3097	14.7262	15.8603	13.7159	15.8639	15.36	15.7355	14.6033	14.8378	15.5261	14.5031	14.1205	14.3019	15.183	14.9316	13.9278	15.0674	15.1087	13.6011	15.1168	15.1845	15.2222	13.9579	13.9532	14.4623	13.8791	16.8059	14.9528	14.3538	16.6289	15.5568	16.3389	13.9033	13.8647	14.9767	18.9627	15.8808	16.3438
Q01469	16.883	17.1771	17.3871	18.4959	16.3657	17.7959	15.7035	15.0614	15.4173	17.9564	16.0808	17.1194	16.5878	18.7023	16.8842	18.3531	17.1096	15.3407	15.4882	16.8594	15.6778	17.2025	17.5226	17.4729	16.4789	16.9751	15.1647	14.3952	16.5537	15.8257	16.6744	18.1856	15.9968	16.2346	15.352	14.5781	15.2643	17.2488	14.2181	14.9612	17.6182	18.753	17.3659	15.202	16.0796	14.9595	16.9416	15.5445	18.7076
Q01518	15.7378	16.111	15.2835	14.778	14.338	15.2474	17.3654	15.3443	17.2571	15.2852	15.354	16.5204	15.7676	15.3276	15.8579	15.9296	14.6329	16.0155	17.4545	16.6062	16.1099	15.2658	15.8986	16.3979	15.4303	16.1311	16.0681	15.8655	15.2727	15.6623	15.4511	14.3212	16.5361	15.8673	16.6743	16.434	15.4909	15.8703	17.6991	16.2049	16.8007	14.7924	15.4441	16.5066	15.1859	15.7102	15.4737	16.1611	14.9763
Q01546	14.2996	14.8949	16.2593	14.9209	15.1277	14.5556	14.674	15.2941	16.2677	18.0807	14.1201	14.2965	14.8697	16.5056	14.3666	13.3728	14.8879	17.8323	17.2039	16.1697	16.3961	14.7192	13.9123	13.8513	16.7978	13.5333	14.8851	16.9884	16.2656	14.7774	14.2164	13.9489	16.4921	16.214	15.2537	16.1189	16.3642	15.6922	15.8384	16.1276	18.6841	14.7408	18.2908	16.1066	19.3139	20.6553	20.1274	16.592	17.0138
Q02413	14.7706	15.8742	14.9654	15.0579	14.6034	14.8117	15.3606	13.377	14.9524	14.5055	12.8791	14.4829	12.7787	14.517	12.1057	13.933	12.6735	15.0741	14.801	14.0544	14.6559	13.9506	13.1336	15.0945	14.8513	15.092	11.9743	15.0838	14.6437	11.7538	14.5656	14.7323	12.949	12.3202	15.3867	15.2064	16.0206	13.9334	15.2193	15.6181	14.1059	14.9304	14.5239	14.6614	14.4205	13.1944	13.9634	15.1951	14.0683
Q02487	14.6573	15.0161	15.3975	15.1232	18.5329	14.9554	15.8882	13.8764	19.1851	15.0233	14.1766	14.5644	14.2051	15.8196	14.7186	15.7131	17.1824	15.5988	15.7875	17.8363	18.1156	17.5374	13.4806	15.8391	15.3729	15.8184	14.8106	17.1167	16.3052	13.7842	15.538	15.6176	14.4394	14.4581	18.3784	15.5305	15.9792	16.0239	15.3045	15.4134	15.731	16.2604	14.2667	16.1492	14.542	14.7113	15.311	16.9496	14.9426
Q02790	10.059	12.891	12.5097	12.771	14.5711	10.9144	12.6337	11.5594	11.2788	12.1893	11.6698	11.4459	12.4163	10.8409	12.3412	11.6388	11.4104	12.3914	10.8784	13.4977	11.6381	11.7266	11.9386	11.8975	12.3837	11.2673	11.6273	12.6824	12.0301	12.2414	10.8906	11.6713	11.0838	10.7346	12.1121	11.4826	12.4825	13.1646	11.8846	12.3768	12.1912	12.5349	15.7258	14.3416	10.6885	11.8739	11.0275	11.2679	11.0762
Q03591	11.4493	9.42898	8.82229	8.80834	9.69723	9.02548	12.5812	11.8045	10.3567	11.0079	13.2153	9.47573	9.79508	9.54278	13.3798	10.5003	11.6315	10.2905	10.8143	9.86131	9.14443	11.1711	7.88541	10.4499	8.34805	10.9351	11.5719	10.2684	11.6807	11.4689	10.9449	11.1488	9.71227	11.8161	11.2938	10.82	14.0533	8.48496	11.3259	10.5886	11.5438	10.2167	10.1661	11.624	8.18794	11.2885	9.45374	11.2528	11.5358
Q04695	12.3227	12.5965	13.6364	13.5109	14.0284	12.721	13.7239	17.8476	15.7091	14.1645	14.0302	13.5326	14.1855	13.8953	13.9897	13.7068	14.4061	15.2346	14.029	14.4569	14.8431	15.5558	14.2341	12.5664	14.946	12.9908	14.0326	14.1196	15.7207	13.7502	12.6755	14.3803	14.1415	14.764	14.9124	15.1362	15.2506	13.0862	15.4932	14.7595	14.681	13.3504	15.6606	14.8815	15.8929	16.8877	15.4239	15.6646	14.1791
Q04760	15.3185	14.8833	15.5727	14.5936	12.6992	14.4727	15.8227	15.8469	13.3516	15.2437	12.3198	15.0402	16.1129	14.1616	16.3706	15.7861	12.7637	13.6875	12.4376	12.3166	13.0155	15.5964	14.8279	15.0901	14.2178	13.8069	13.1107	12.4428	12.6988	14.5388	13.8911	15.4744	14.8117	14.2265	14.08	12.4103	13.0987	12.9824	12.5275	12.1399	12.0937	15.179	14.5149	13.4059	15.1018	15.7571	12.5677	13.5119	14.0582
Q05707	13.3305	12.1542	12.1112	14.2345	15.1037	15.0543	13.9279	15.3491	14.1111	12.3186	14.0069	12.1156	13.2856	13.5081	13.4625	12.7343	13.9648	14.4872	14.4116	13.7787	14.258	13.979	12.9831	12.4021	13.2013	12.4076	13.7642	13.1508	13.9614	13.3974	13.2836	13.5851	14.6508	14.3684	15.2934	13.6017	14.7187	13.9398	14.3516	13.6003	16.4099	13.0242	13.1849	14.2285	14.2534	12.723	14.6366	16.082	13.9775
Q06323	13.8103	13.6285	13.6277	14.312	13.6985	12.8455	13.647	14.7847	14.161	14.8731	14.4463	13.4455	16.1999	10.7481	15.8959	11.2639	14.7225	13.0505	13.4926	12.0705	13.1648	14.5153	15.2432	14.5349	14.2567	13.6791	14.6047	13.2494	11.8331	15.4264	12.6782	13.0841	14.2175	12.8489	12.2877	11.9185	11.4434	14.0127	11.2871	11.2562	11.4372	13.4445	12.2552	14.0183	13.6227	14.2683	10.479	12.2267	13.6715
Q06830	16.2885	15.9219	17.6796	17.4661	13.9887	16.6373	14.9191	14.5345	15.0054	16.8903	14.2896	17.4876	15.2026	17.5087	16.4341	18.1131	14.1683	14.8388	16.2076	14.4592	13.6916	14.7481	15.043	16.6794	15.6168	15.6877	13.9699	14.9222	14.7599	14.6669	15.3329	16.6396	16.1009	14.6247	15.1932	14.3955	14.3997	16.6748	14.799	15.4377	17.5491	17.1903	16.4888	15.8919	15.682	14.9035	16.6994	14.9025	16.1258
Q07020	11.321	11.0221	11.8704	12.3451	13.5267	11.6203	12.4692	13.5855	16.6731	11.8009	13.5351	10.7043	12.0012	13.111	13.0158	12.1226	14.9767	13.1904	13.923	14.4458	14.8718	12.233	12.2475	11.5253	14.1935	10.8881	11.8653	13.4727	18.8438	11.7262	10.9198	11.856	12.2456	12.5439	16.059	15.3506	12.5859	11.7737	13.15	13.6309	14.2617	11.7332	11.9219	14.0002	13.6714	13.9467	13.1335	13.3125	11.8573
Q07654	13.5297	13.2588	14.3732	14.7738	14.587	13.6003	16.3685	13.5579	14.8539	14.918	13.8541	15.1414	14.4998	15.0691	14.2203	13.4583	14.0303	13.532	14.5455	14.5511	14.8582	14.1597	15.8594	12.7567	15.114	12.7193	15.2545	14.9375	13.97	16.7904	15.0392	14.9409	14.1506	14.6636	15.2101	15.6463	15.4011	14.1664	15.1148	15.9763	14.4137	15.3449	16.5449	15.0686	14.2827	15.4012	15.6116	14.6852	15.7717
Q08188	17.7219	18.2921	18.6759	16.9936	19.8496	18.6535	19.0007	19.816	21.336	18.6118	18.8765	19.6701	19.8472	17.6201	20.396	17.6006	20.7438	24.7972	17.6006	19.6022	21.1283	21.4973	19.336	19.0576	16.7097	17.813	18.8431	18.4054	22.3141	19.1608	18.1782	17.3065	19.1578	18.8686	20.9357	21.9438	21.4577	18.1555	21.6564	20.2495	16.3796	17.7432	17.8039	23.3581	19.9005	19.8422	15.9452	18.8061	18.5129
Q08380	18.3125	18.2663	18.3658	20.9363	16.2812	17.3115	17.7446	14.2638	15.2763	18.8894	16.1956	17.6066	16.5424	18.6193	16.5864	17.5459	14.295	17.7272	17.753	15.9084	16.29	15.3973	18.0114	18.2278	20.5403	17.8357	18.1837	18.1496	16.3546	18.2033	18.2991	18.3032	17.8666	18.39	16.5609	17.3676	16.9729	16.2228	17.0469	16.9171	17.4422	19.475	17.8415	17.4204	15.785	18.6534	18.0921	18.0021	17.5657
Q08431	9.16443	12.5589	12.0793	12.6345	9.99196	11.3495	8.56897	12.7818	10.432	11.3644	14.1816	9.73812	14.8724	8.17288	14.3021	10.2958	14.8748	11.2204	NA	10.9099	10.0894	9.32515	14.71	11.9309	12.1863	10.7133	14.5509	10.8883	9.85081	14.1685	12.4429	12.0156	11.9279	13.7287	10.3581	10.0497	10.4879	11.4232	12.5199	11.8876	11.2436	9.81009	9.26573	8.37972	10.7439	13.7788	11.1612	10.5628	13.2859
Q08554	11.5879	14.1484	11.8931	11.4646	13.4611	11.1434	13.3436	12.085	12.2366	11.1742	13.4441	12.4084	12.8703	12.9683	13.4679	12.12	13.581	13.4708	13.1178	13.6379	13.1197	13.7685	12.5766	11.7884	12.3082	12.8845	12.6608	13.2125	13.811	12.9882	13.2337	12.7329	13.3212	11.1269	12.1235	12.2055	12.9729	13.098	13.0181	12.679	13.7529	13.7909	13.1317	12.3773	11.4202	13.1036	14.5411	12.9607	11.8321
Q09666	14.1473	14.1502	15.0133	14.6636	15.6944	16.0366	14.3737	15.6147	18.0528	16.0831	14.6665	13.8878	14.6165	15.7854	13.6593	15.1858	17.2302	15.4658	14.8665	16.0661	18.5123	15.5106	15.4413	13.4159	14.7843	12.6005	14.0218	15.9333	22.8562	16.4794	13.4242	12.7475	15.7545	14.9941	17.4178	19.7413	19.7059	15.9561	15.7853	16.8967	13.7809	14.2514	15.4637	21.9093	18.3539	19.3046	13.7375	15.9978	17.9121
Q12805	11.9768	11.2725	12.3036	12.3161	12.6441	12.1209	12.456	12.0937	11.2686	14.1165	11.2457	13.1396	10.4051	11.0563	11.0894	13.306	11.0506	12.0933	11.3481	11.8585	12.6941	11.4061	9.13004	11.2848	11.0107	11.26	12.3528	12.6055	11.1451	11.5121	11.5322	13.8305	10.9374	11.8163	15.008	12.346	11.6443	12.4088	14.4114	12.1729	12.1753	11.9795	11.644	12.7252	11.4297	12.2753	12.2841	11.3664	12.5176
Q10588	12.9461	14.5677	12.5599	11.5574	11.5989	11.9517	12.9457	12.6685	12.9809	12.6018	11.1826	12.6755	13.278	11.9231	12.2339	11.8748	10.7136	11.0786	11.8872	11.4509	10.8144	13.6999	11.2282	13.3792	12.4571	13.3127	12.4641	13.9517	12.8144	11.3928	12.0231	10.4032	11.686	12.2808	12.1502	10.9989	14.8824	13.8012	11.667	11.391	13.4605	12.9427	13.8017	12.272	11.9932	12.9107	11.8345	12.9393	12.3242
Q13162	14.2165	13.7441	15.5617	14.8074	11.6732	14.5132	10.6835	11.9316	11.5911	14.0954	12.7586	13.2781	13.4046	13.8187	13.1771	14.9115	11.6423	13.4242	12.6551	11.1827	11.8828	12.1006	14.9133	13.9265	12.2415	13.6397	13.3328	12.146	11.233	13.2197	14.5955	15.7292	13.4414	14.294	12.9095	12.5792	11.4195	15.3557	11.9562	12.514	12.0501	15.1362	11.5046	13.5549	14.299	14.0732	12.6788	13.0263	15.0058
Q13228	11.9015	10.6187	11.8133	11.9696	10.945	9.72946	11.1759	13.3128	10.6337	11.7453	11.3446	11.1981	11.2498	12.6468	9.70137	11.5568	11.7263	10.2317	11.719	11.8433	11.5962	10.686	11.9146	13.3048	14.4787	12.4011	12.7221	11.9041	12.0265	12.0275	11.0594	10.4473	12.2796	11.6893	10.509	10.8073	9.80735	13.3447	10.9266	13.2232	13.508	13.9468	12.3142	10.8246	10.7292	12.2905	11.208	10.7927	12.2569
Q13231	15.3302	15.3357	15.5361	12.8345	13.6141	15.0705	15.2407	13.6186	14.9159	15.6325	15.0267	13.0191	14.6132	14.7716	13.3461	16.0862	14.1591	16.0865	15.5136	15.1054	14.4757	13.9359	13.5304	15.1204	15.935	14.6325	13.9746	15.6643	15.4788	13.2757	14.8259	12.9346	14.0641	13.2909	14.0969	16.4255	14.7137	13.392	14.9217	14.4764	15.3934	14.5737	14.7161	15.1259	12.9967	13.0018	14.588	14.5508	14.2232
Q13296	11.6371	10.8063	12.5207	10.2236	12.0169	10.5486	10.6028	12.9508	12.4152	10.1449	12.1781	10.7497	12.6885	10.5857	12.1207	13.2042	12.3473	12.5618	12.4526	12.2294	12.4138	10.3951	11.4026	11.9784	11.6384	10.9814	13.0076	10.6694	13.2732	15.1329	12.9509	10.2484	10.7496	12.238	10.239	12.3791	11.1921	10.5396	13.0669	11.2822	10.7356	13.161	10.3793	10.8183	11.0886	11.6654	12.3017	11.5172	10.7691
Q13404	13.3776	13.448	13.1643	13.6924	10.4677	12.5921	9.37194	10.2119	12.5344	12.9416	11.434	10.5534	11.1107	15.3789	13.8984	14.3663	11.1922	10.4772	11.0346	11.5161	11.1169	12.6471	15.1901	13.9077	10.0711	14.0207	10.2655	9.41857	12.6631	14.4782	14.3718	13.8317	12.2284	11.7719	10.7364	13.0009	11.3257	13.7606	13.4083	14.1483	10.9554	14.3397	11.0817	10.0583	12.0773	10.5455	12.4941	12.2228	14.5205
Q13410	8.70328	11.6394	11.3994	14.9691	10.7856	10.0751	10.5671	8.842	11.5502	8.76203	11.9328	10.8913	9.37249	11.917	14.9877	16.0212	14.1088	13.5638	10.759	11.347	10.9674	11.4129	12.0399	11.248	11.4058	10.7718	10.6805	11.0701	11.4635	10.622	12.6124	11.0087	13.8727	11.1816	10.9049	10.0207	9.41767	9.53286	11.6998	10.5783	12.7996	9.30791	15.3858	10.281	8.94628	12.0664	14.8579	11.4746	10.1929
Q13421	12.8896	13.3539	12.6623	16.6343	12.0067	13.1684	12.3435	12.1354	11.456	12.4189	11.5236	12.7874	14.2925	15.6757	12.3702	14.3761	12.5166	11.7802	12.4508	12.725	11.8037	12.2585	15.569	15.0822	13.7127	15.0428	14.385	12.9137	13.8794	16.5026	14.6403	12.9057	13.8197	14.0631	13.5888	12.7419	13.1852	13.5501	14.3789	12.528	15.1941	14.153	13.9024	12.2808	12.0838	13.0629	13.6194	13.2154	12.4289
Q13510	11.6413	12.9289	13.3117	14.2273	12.5986	12.7478	11.967	12.8058	11.9137	13.5321	12.553	13.1572	11.9799	13.331	12.3507	11.0555	13.2748	12.6555	13.893	12.4235	12.4153	11.6181	13.0027	11.5251	13.6501	11.7791	13.0788	12.9035	12.9772	11.6636	13.2404	12.047	11.8263	13.0779	12.1255	11.8572	10.5776	12.8425	11.8121	14.485	12.841	12.8836	11.2226	12.1291	13.147	11.5422	11.9314	12.8116	12.4567
Q13813	13.2676	13.2338	14.5396	14.875	15.0039	12.0285	15.9316	13.2843	15.5551	14.2912	14.1141	14.02	14.2314	12.3347	13.2158	13.3883	13.6323	16.0757	15.2998	15.7702	15.0208	14.9131	14.112	13.0709	15.5294	12.9464	12.9282	15.6438	15.6193	13.4262	13.2233	13.6877	15.3075	14.3075	15.294	14.1664	14.9011	14.2909	14.2154	13.8525	13.9169	12.8069	15.1538	15.2534	12.7149	14.3113	13.6796	14.3006	12.7944
Q14116	8.20023	12.2106	14.8067	12.4204	12.0777	11.9337	11.4331	12.4635	10.3355	14.2551	10.3302	9.84308	10.761	13.327	11.8556	12.6529	9.03201	11.7199	10.8972	10.872	11.8161	12.209	9.30082	13.404	11.7117	13.3995	11.4259	10.9371	11.8934	12.5142	10.8441	13.8894	11.6368	10.2438	11.2158	10.3611	11.8398	10.8764	10.8128	9.84365	11.9716	14.1982	10.391	10.3385	11.0515	10.1659	11.5895	12.2587	10.3749
Q14332	11.8839	11.7579	12.1604	13.1172	8.7695	11.7851	10.1307	9.67901	11.2112	12.9686	11.9039	11.585	12.2646	13.0478	12.3339	12.4175	10.4631	11.7697	7.77491	11.1393	9.70914	11.7974	9.10265	9.97165	14.6142	12.1485	11.3062	11.099	10.4294	12.3575	13.1158	12.914	10.3718	13.0482	9.52382	8.57092	9.00855	9.73646	9.03462	11.1128	10.4522	12.8754	15.5009	11.1883	12.6639	13.8718	13.4905	11.6821	12.8849
Q14376	19.0173	17.8785	17.1915	18.05	9.71909	18.1489	10.2723	11.6243	10.0346	16.8044	13.0656	18.5671	12.8254	17.2266	13.6771	19.6385	10.5266	12.3198	12.4428	9.51895	10.7305	10.773	17.2137	18.4789	11.1771	18.8064	18.1617	10.6161	11.454	16.9687	19.123	18.8485	13.9443	14.6826	11.7096	11.5416	10.5418	17.122	9.56511	10.0327	10.7297	17.5118	17.2001	9.74037	14.037	12.9817	11.1325	13.0212	17.2586
Q14508	14.9796	15.7021	16.8359	16.2886	14.9358	15.5141	15.2847	14.6572	14.3748	17.0525	14.1831	15.5883	15.8066	16.6893	13.4668	16.6424	14.1507	15.169	15.4378	14.875	15.4318	14.1661	15.6747	15.4717	15.1716	15.9785	16.4816	15.6422	16.1828	17.711	16.9949	17.943	15.0343	14.6599	14.581	15.9545	16.2094	14.6678	16.1312	16.7561	17.58	16.9031	15.8359	14.9681	16.3845	16.2	18.2247	16.8049	15.313
Q14515	17.1269	17.0624	17.6004	19.3947	18.3563	16.9329	18.008	15.5283	16.8362	18.0535	17.2184	17.2423	16.9284	18.9103	16.5616	16.7852	17.0624	18.3372	16.6239	17.1867	17.2941	16.9683	17.2638	16.8402	17.2525	17.1886	18.0583	18.0317	16.4365	16.5038	17.049	17.7058	16.9274	17.7862	16.0693	16.802	19.8471	16.8821	18.1693	18.5197	17.3097	19.8371	17.1021	17.0101	16.2042	18.9976	17.6538	16.789	17.9212
Q14525	13.1979	12.0998	13.2472	12.495	12.1556	13.1057	15.1839	13.5533	13.0828	11.209	11.8829	11.572	11.9407	12.5038	12.6966	14.2609	13.2633	12.9173	12.8932	12.8064	12.9036	12.4611	12.0448	13.8385	13.4344	11.3306	11.9014	13.1709	12.7509	12.0572	11.5112	11.7248	12.5484	12.5377	13.3188	13.0505	12.4763	12.333	13.1139	12.6261	12.6405	11.2777	13.7513	13.0537	12.1843	12.0501	13.137	13.8391	11.7237
Q14624	16.2811	14.5107	14.0397	14.6973	17.1904	14.4855	18.0355	18.2561	16.6576	14.0471	18.4126	15.6495	15.9369	13.7868	16.8308	15.2757	16.3977	16.8479	16.7383	17.5973	17.4638	16.3042	15.2351	14.4906	16.3682	14.7514	16.5788	17.4465	16.7094	16.214	15.3421	15.0327	15.613	16.1304	16.7648	17.2985	17.979	15.2207	16.5226	16.7148	15.7022	15.0844	17.7197	17.3873	15.7293	15.6279	16.4257	16.2434	15.2737
Q14697	13.5037	12.7563	12.8601	12.31	13.7046	11.166	12.9523	13.5501	12.2159	12.8328	15.0222	9.87069	15.435	13.5431	15.9088	12.3413	14.5809	11.2352	12.2996	11.1249	10.7329	14.1369	14.814	13.6554	12.0848	13.6807	14.6182	11.4741	12.9956	15.4413	13.6897	13.3365	13.4408	14.6977	11.5762	11.8154	11.7802	12.092	11.1499	10.8762	14.6053	14.789	12.2629	11.8233	12.1873	15.517	12.3209	12.8136	14.6187
Q14766	11.8789	11.1867	11.2193	12.5928	14.3378	10.4102	15.7043	11.2759	12.6614	11.8118	10.6333	10.8695	11.1771	11.7072	10.4468	10.7438	11.9766	12.6781	11.6649	10.1535	13.1723	10.7775	11.979	10.7382	9.85841	9.36253	10.5668	12.5126	12.7569	11.4299	11.4056	13.2238	10.8643	12.3631	11.7303	12.9456	10.9926	13.8846	13.3964	13.0723	11.4817	11.9501	10.6086	13.1644	12.4888	14.2724	11.9562	13.0714	12.7995
Q14974	11.2819	12.068	12.2803	11.2871	9.5964	9.38877	14.1666	12.6923	10.4972	12.2884	9.07706	12.4741	10.0568	12.9626	9.77663	12.8738	10.4681	10.7155	11.1643	10.5493	12.0406	11.2224	11.6051	12.6082	11.5114	12.3996	11.2632	14.8978	10.5402	9.70578	12.4335	8.89768	9.98236	12.5754	10.3781	13.7527	10.3567	12.6267	12.7254	11.3001	12.4457	12.2894	9.4881	13.3592	11.0429	10.1663	12.7936	11.585	12.4109
Q14CN2	15.9315	15.9494	15.8901	15.5432	17.1176	16.6486	17.1473	16.6598	17.5388	15.3532	15.6973	15.8903	18.0311	15.4262	16.9713	15.9969	18.0693	16.9342	16.4141	16.184	16.0782	17.498	16.5518	15.6361	16.2231	15.7476	16.2754	17.331	16.0251	16.4344	15.9557	16.1238	16.5845	16.2413	16.638	16.4539	16.6475	16.4594	15.6142	17.5967	15.465	15.467	14.5258	16.4294	15.4879	16.4164	15.0864	16.0222	16.256
Q15323	12.6584	11.837	11.8873	12.6575	14.1816	12.6703	15.7686	12.8375	14.5783	12.8088	12.9166	11.7066	13.2333	12.9654	13.6837	11.9853	14.1093	15.1063	14.7805	13.6336	13.383	13.8898	12.6389	12.5586	15.8183	12.0967	12.3384	13.284	13.8654	13.1824	12.7208	12.9931	14.3033	14.859	14.022	13.8346	15.9058	13.0023	15.0704	14.4948	14.4345	12.7022	13.3665	13.8277	12.2603	13.9306	13.1734	13.8269	13.9593
Q16378	13.7494	14.7846	14.8729	16.8951	17.9621	14.7761	14.444	16.9741	20.6219	15.4318	16.9173	16.0656	16.062	14.5705	14.8883	15.913	17.4242	14.2805	16.9229	19.3444	18.6792	15.0975	10.3877	14.2387	15.6105	13.8446	14.8005	16.349	17.5298	17.331	13.7083	12.0094	15.9534	16.4787	19.9629	18.2018	14.9794	13.8741	15.4304	20.5925	16.8602	12.3351	12.0221	18.323	16.8442	13.2166	14.4596	14.1517	14.7495
Q16610	15.7746	15.7228	17.3623	15.5147	15.777	16.5452	15.9562	16.5233	16.3816	16.5527	16.0962	15.8383	17.2259	16.7862	17.3432	17.7067	16.3736	18.0444	17.2025	17.4177	16.6928	16.8728	17.3349	17.2222	16.8046	16.5039	16.2605	16.5393	17.6958	16.4867	16.6711	15.6881	16.4853	16.5889	16.7973	17.8514	16.4391	17.094	16.3899	16.5364	16.0844	16.9467	15.7016	17.4623	16.6588	16.8229	15.7634	16.9903	17.1662
Q16651	17.2837	15.7846	16.1069	16.5836	15.7823	17.1246	18.2035	17.3694	16.4089	16.1566	17.0625	16.5598	14.1434	17.3078	17.9133	15.783	15.867	16.7325	17.5633	16.4695	16.5759	16.271	16.5876	15.355	18.2219	17.1542	17.2997	16.2202	17.1785	17.2883	17.1975	15.0104	18.4461	14.119	15.9201	16.8633	17.4332	16.9706	17.0001	16.3243	18.8317	13.8959	14.8079	16.8337	17.2783	15.1104	17.0796	17.6354	16.3862
Q16836	10.1347	10.2696	8.9418	12.107	9.22426	11.0995	9.72882	11.0334	8.73665	10.8516	8.938	11.0223	10.851	9.42053	10.4032	10.5986	9.41804	9.53119	NA	9.48088	8.77291	8.89495	11.0689	9.9993	8.7798	8.81376	10.9379	9.92457	9.34179	9.81466	9.43865	10.4998	10.2915	9.26808	9.45597	9.16317	9.90574	10.7404	8.86314	9.14198	NA	10.6001	NA	6.90716	9.13964	9.18775	9.37407	9.7076	11.0743
Q2M2I5	11.0047	14.575	12.0775	10.6504	11.0045	12.1673	13.7576	9.73504	13.53	12.4965	14.8207	10.4241	12.5734	12.0097	13.6058	13.0487	10.3359	11.8546	12.8327	11.2578	13.7989	14.6153	14.3978	11.1094	14.1023	13.2969	11.2021	11.6392	11.207	12.6304	10.9168	10.8804	11.4081	12.6369	12.4937	14.2175	12.7122	11.2724	11.2496	12.7786	10.9372	10.183	12.1529	13.1441	13.2772	15.2262	12.6303	14.5564	12.5185
Q3LI72	11.2824	13.0621	11.203	12.5938	16.2306	13.6303	14.5902	12.5947	15.0454	10.5312	11.3266	11.1194	11.7209	11.045	12.5216	11.9558	12.8846	13.5486	14.6987	12.243	13.9212	12.2432	13.0041	13.0933	13.2871	15.038	13.9206	13.2728	13.3094	12.3715	11.9769	15.1987	12.8847	11.9574	12.7719	11.5912	16.4782	12.4714	13.7825	13.2171	13.2897	12.675	11.7809	13.7246	11.6639	11.7358	13.2174	13.8651	12.0237
Q53FA7	13.697	10.7661	10.975	10.1898	13.0001	12.1996	11.9868	14.1417	12.5682	12.7853	10.9874	13.9548	11.7758	11.2089	11.0795	12.5519	12.1684	12.9023	14.0057	12.8745	12.5115	14.5934	11.8217	11.1504	14.1471	11.7777	11.9486	11.9223	14.7421	11.6431	11.7555	11.3796	12.4166	11.2107	13.0276	13.6512	11.2692	10.8046	12.3626	12.7587	12.1307	13.303	9.78783	13.949	11.3337	13.3951	13.7237	12.6993	13.4306
Q5D862	10.3994	7.58784	8.19987	9.85516	10.8057	8.76357	10.0043	10.2817	10.8626	10.1625	8.94279	7.31018	NA	8.41403	9.4234	8.81102	9.41865	9.51978	11.5021	10.479	13.2936	10.4476	8.23461	8.12997	9.97291	9.73865	9.23605	9.91734	10.39	8.64521	8.51477	9.95397	9.53551	9.60711	11.8695	10.7388	11.1188	10.638	11.4761	13.1458	11.1677	8.55095	11.1146	10.36	10.035	10.3472	10.6761	NA	8.03273
Q5JRA6	12.8732	11.1833	13.0726	13.7777	14.7981	12.7944	13.2373	11.5197	12.9019	11.4049	14.0993	12.3817	14.2023	14.8014	12.0888	13.1578	12.6145	12.2125	13.1123	13.7313	13.1205	12.2819	14.2307	11.2124	12.9206	13.218	13.2155	12.0945	12.7703	14.1323	11.5092	12.1726	11.3995	15.2246	11.9803	12.7036	13.342	12.9606	13.2344	12.8747	14.6102	12.6747	14.5868	13.5416	14.3574	13.7495	13.5182	12.2292	12.1474
Q5VST9	9.84012	8.87179	9.49299	10.1049	19.564	15.2266	19.6488	17.4347	16.2834	10.0263	15.9707	9.90055	14.7768	9.1984	15.6284	13.1817	16.879	18.7346	13.5723	16.8547	17.5837	18.6927	14.235	12.2882	13.9137	10.8227	13.4035	15.9652	16.6974	10.6363	10.8871	12.9598	18.9448	15.8047	17.3358	12.4494	17.7915	14.4902	20.112	16.6428	10.1746	11.3668	8.69689	16.1486	17.6854	16.5806	13.277	12.2117	15.747
Q5T749	10.2509	9.01135	12.3307	12.4502	13.0053	14.4362	11.1093	12.3297	15.6916	6.98762	12.7591	10.7625	10.7232	12.1244	9.34984	13.8851	10.5255	15.7225	12.2195	9.55656	8.80598	12.4225	9.39043	10.3806	12.2044	NA	11.4427	10.2929	14.5654	9.63813	14.7446	12.8401	9.54238	13.8632	13.2544	14.4935	8.85982	9.61243	14.0423	9.6459	12.7694	7.38364	15.9382	NA	12.8764	9.32506	12.1898	NA	9.63086
Q5VTE0	15.4918	15.7588	16.7143	15.8889	13.3454	16.4614	15.5104	13.1583	13.1959	16.7647	15.1107	17.2167	16.3264	16.5739	15.6379	15.3767	13.444	13.7297	12.9378	13.0323	13.8471	11.8629	16.3467	15.8683	14.1532	15.4014	15.3591	12.9521	13.4876	16.128	16.2176	16.0076	15.6349	16.1021	13.0755	13.0772	13.7139	17.5018	13.7433	13.0916	17.282	16.6206	17.5741	15.0252	17.1623	17.7344	17.212	14.231	17.5764
Q6MZM9	16.4684	16.3295	18.2295	18.3587	20.2985	16.7518	16.9332	15.6843	20.5862	18.1017	20.2457	18.7676	18.9368	17.1955	16.0063	16.8938	20.7843	22.2293	18.1283	14.8047	17.7667	16.8851	17.7608	16.1636	16.0891	15.8326	15.0551	13.4322	16.3523	17.485	16.8533	17.367	18.9327	19.6438	16.1534	17.177	20.9488	19.9994	16.0884	15.8915	13.4207	16.6047	12.4671	19.2029	19.2199	20.9529	14.9269	14.0122	19.9338
Q6P499	14.7786	14.539	11.1762	12.8573	10.1305	9.9083	11.3182	13.18	11.7067	8.96543	14.2076	9.5809	14.7514	10.3387	12.4667	9.45317	11.7283	10.1604	11.5101	9.90812	11.9656	13.3458	11.6659	14.3145	14.8223	12.7187	11.4059	9.47693	11.7863	13.0031	14.0114	9.24318	12.7401	11.6297	12.7796	11.14	12.2259	9.42241	12.5567	9.76542	8.44254	9.24741	NA	14.056	9.98725	11.6025	10.7507	10.754	10.6132
Q6P4A8	12.5955	12.8772	10.9486	12.3004	12.6105	12.7165	12.2174	12.8222	11.9493	12.2762	12.7968	10.1461	13.8256	12.5465	12.6174	12.4617	11.2205	15.1849	12.8416	14.6151	12.7637	12.5348	14.0289	13.5302	12.3459	14.0993	14.0428	14.316	11.945	13.8622	13.6157	13.9184	12.4858	13.4374	12.525	12.7883	12.5593	12.2522	13.6122	13.7474	13.289	12.7512	11.9983	13.3019	13.6901	12.4883	14.5548	11.5115	12.7753
Q6P5S2	22.0291	22.3099	21.4527	21.9501	20.652	21.9585	22.2422	20.3116	20.1495	21.237	22.2356	22.4219	21.6846	23.6212	21.8529	22.161	20.9444	20.9536	22.0091	22.5167	21.6595	20.7972	22.3684	22.2658	22.0938	21.557	22.2062	20.1881	22.4735	21.8562	21.4981	21.5568	22.9871	22.0941	21.7188	22.959	21.4998	22.0677	22.9513	24.4285	22.5137	23.2333	22.4668	20.6467	21.825	22.3845	22.5747	23.0778	23.2494
Q6UX06	15.4463	17.0294	14.895	14.0114	15.9593	15.5352	18.8234	16.8237	17.2862	14.175	16.1846	17.4086	16.8137	14.0673	13.7698	16.4815	16.7212	15.6156	15.2278	15.6884	16.9868	18.4323	16.3049	16.0711	19.9689	16.1666	16.9338	14.218	16.1719	15.5732	15.0808	14.2386	15.1336	16.0549	14.9478	14.725	16.2085	18.158	15.4116	17.0689	14.8957	14.6879	15.5682	16.0484	18.8241	17.2959	15.6567	16.1673	18.5816
Q6UXB3	10.1865	9.88189	8.56926	11.4758	10.32	12.0486	10.9033	10.0929	10.7176	8.95176	9.84295	10.0964	11.5717	11.4415	11.9109	13.0978	11.5988	10.5752	12.2238	10.5369	10.8135	11.4635	12.0289	11.218	12.5698	11.9873	11.8691	9.43857	11.9955	10.976	11.3707	11.2446	10.5156	10.5755	11.1862	11.0135	10.8205	10.929	10.6974	11.6771	10.6304	12.186	12.712	10.5804	11.6776	12.2077	12.6721	10.3426	10.4608
Q6ZMR5	13.9598	14.7285	15.3147	13.4689	15.8284	15.6031	16.8302	16.1651	18.1571	15.2212	15.9035	13.6469	15.7171	14.029	15.6387	14.9897	17.0658	14.4577	15.8474	18.0836	17.7629	17.2542	15.8555	14.7761	17.8694	14.8703	15.1788	14.2876	14.1275	15.0686	15.1739	15.2522	16.6089	15.938	17.7005	18.0602	18.068	15.6799	12.3084	18.0278	14.7556	13.4185	11.394	17.2925	16.0935	16.2148	14.3331	13.5987	16.0889
Q71DI3	12.2577	16.1479	14.3311	12.6127	17.4781	14.1032	13.1115	12.9722	20.1225	15.2616	17.3541	16.9055	13.3173	12.8585	18.7602	13.7945	19.1697	12.7533	14.1245	17.4328	14.9456	17.4742	17.8006	14.7057	13.3297	14.1096	16.582	13.5998	15.5645	16.8465	14.2234	13.5859	14.752	17.3354	14.9592	20.3187	18.0682	15.5377	15.2433	15.3481	15.1375	13.7176	11.3336	20.1485	17.2127	14.8375	12.9894	12.5752	15.5918
Q7LDG7	13.3028	14.2104	15.8254	15.3964	11.7931	11.2368	11.6686	12.0861	10.6489	15.7123	10.7194	11.2316	11.6208	15.0912	11.0427	14.5035	10.4788	11.0843	12.2777	10.5666	9.41528	13.2201	10.7264	15.6557	12.1714	15.5361	11.5596	12.3038	11.9741	11.3924	14.4293	15.6544	10.9318	11.9243	11.109	10.5521	10.1784	10.7775	11.0018	11.0991	10.7202	15.3757	10.6329	10.3185	12.3804	10.545	12.3039	13.355	11.2522
Q7Z794	12.7004	11.2072	10.8966	10.9037	13.7893	11.1645	10.9551	12.6324	15.5548	11.8548	12.9549	9.09089	12.8544	13.5051	11.6694	11.5271	14.5474	12.124	16.9278	16.2744	14.3005	11.0015	13.0148	10.6697	10.8004	10.5437	10.229	11.8977	11.5649	13.0356	11.6519	11.7716	13.1121	11.5783	11.709	18.4363	14.5687	11.7352	12.0908	17.2753	9.85781	11.7941	14.851	18.6922	13.1493	11.0728	10.7868	15.7396	11.6608
Q86SQ4	10.8169	12.1855	10.4052	12.8721	12.3475	11.6016	15.1276	12.6897	12.7961	14.0456	11.9461	12.7069	11.1582	11.1996	11.5924	9.77177	12.9696	13.2935	13.1493	15.4539	17.7991	13.3462	11.6404	10.6216	12.9705	11.8562	12.4542	12.2105	12.0644	10.8201	11.2653	11.1302	12.7898	10.7533	15.8452	14.0886	12.3957	11.799	14.8365	14.6121	12.1099	10.736	11.8952	11.639	12.4944	11.8663	12.6291	13.4525	10.7961
Q86T26	12.832	12.8666	13.4211	12.352	10.8104	13.1529	10.6186	13.3091	11.5104	12.7773	13.3832	13.0415	12.9431	11.5809	12.2712	12.0633	13.9117	10.4612	12.0183	12.4509	13.6158	11.61	10.8723	10.4131	11.3664	11.2905	12.5105	11.5947	11.1866	11.356	11.2283	12.4244	14.0902	12.12	13.4079	12.8787	13.7748	10.9539	13.0704	11.5324	11.3066	10.1792	9.31829	11.7052	9.87801	13.3236	10.9216	12.3763	12.2951
Q86UX7	8.80216	12.1936	9.36932	7.79011	12.312	10.9229	12.4641	9.57418	13.3918	9.4328	15.0961	13.1514	13.4712	11.1949	14.7532	12.7306	14.9325	10.3491	11.4121	15.2616	15.3852	15.3953	12.3763	7.55789	12.6534	9.55675	13.1611	14.8009	15.8978	13.8655	11.4501	10.4787	14.8827	14.3726	15.0246	14.7769	14.2416	13.2135	12.5756	13.8028	10.5738	10.7797	8.8569	10.8668	14.9587	13.9876	10.797	11.2766	9.81694
Q86VR7	11.0111	11.7405	11.3171	13.4304	10.9301	10.8471	10.8563	10.2969	14.7752	11.1575	13.2674	11.1276	12.2412	9.69471	11.8972	13.2653	13.7898	12.0106	13.7924	15.7327	13.3347	10.124	10.4848	10.5102	11.1189	10.1271	11.3416	13.1133	15.2854	13.2526	10.7033	11.7016	13.0146	11.199	14.9446	12.8331	11.2948	11.628	11.6214	15.9597	11.109	11.9524	11.377	14.3033	12.8669	11.5595	12.2404	11.1855	11.3593
Q8IUC1	9.36435	8.20653	11.1326	7.76395	13.0376	10.9461	12.9565	10.6379	11.2662	9.98616	9.50713	7.99809	10.7261	11.2513	10.5441	8.57576	9.76858	12.0197	11.4668	13.1034	12.7627	12.162	8.0515	12.0459	10.6539	9.07393	9.62762	11.2559	10.8243	7.97879	9.56747	10.9032	8.95039	9.16211	11.0555	13.0101	10.4931	9.85948	10.9808	11.6972	11.8082	10.1699	9.40995	12.1159	14.4086	11.23	9.84378	12.7767	8.30747
Q8N1N4	15.0942	14.2985	15.798	14.2272	16.0758	16.5409	16.013	15.1465	15.7236	16.7636	14.6167	13.0028	13.9638	14.6961	13.2227	13.6526	15.606	16.6363	16.2674	14.8027	15.1912	15.3768	13.9327	13.5913	15.2104	13.7688	13.5579	15.4419	15.6831	15.6574	12.4167	14.8441	14.1114	15.5298	15.2007	16.9503	16.5583	14.5686	16.6651	15.6446	15.2711	14.4056	13.3149	16.84	16.5644	16.6221	15.6478	15.3716	15.6281
Q8N474	12.685	13.3416	14.4945	14.017	13.8176	13.0182	14.7367	13.8375	13.7634	13.187	14.0065	14.2343	15.4964	13.5124	13.7926	13.1149	15.6933	15.193	15.8898	13.1087	13.9711	14.0685	14.3982	13.536	14.7371	13.9044	13.8329	14.2498	13.9443	14.6078	14.0304	14.0616	14.7448	15.3988	13.7376	14.1228	13.8591	14.3615	14.2994	15.3692	14.2451	14.5299	14.8334	14.3427	15.3071	14.6009	12.9513	14.3505	14.959
Q8N3C0	8.18083	9.2366	8.60149	8.99417	13.1817	9.38698	13.7422	10.6306	9.95298	8.77597	8.30068	8.72244	8.69128	8.87324	8.54286	9.24476	10.52	13.4582	14.9929	13.3434	12.6024	10.947	8.608	9.04045	12.8277	8.92294	10.3996	13.0802	10.2013	10.0862	8.8012	8.25427	10.3887	8.12604	8.87543	10.2208	12.9238	9.32619	11.7196	12.7261	13.3666	9.3915	12.6955	9.88107	9.8685	10.1384	8.44795	12.8981	9.03922
Q8N4F0	20.3631	20.8448	18.0417	20.773	20.7352	19.3984	21.7196	19.9103	18.1762	18.0632	20.9514	18.53	20.8837	19.3791	20.8807	16.5976	21.9296	19.1029	17.8046	20.5952	20.194	20.5932	20.5491	19.5941	19.9693	18.3827	21.131	20.562	18.6617	21.7008	19.5735	18.4078	21.0577	20.91	18.2768	16.7501	21.7992	18.7154	19.3123	18.6236	19.5186	19.9634	20.4998	17.2779	18.8782	20.7553	20.0985	19.0038	19.825
Q8N6Q3	12.2148	11.0025	12.1909	13.1727	14.2579	13.6349	11.1104	12.5685	12.6108	9.97041	13.0772	12.7187	12.0215	13.6068	12.7502	11.8565	11.4826	12.9787	9.90579	16.1176	12.8585	12.5671	13.0729	12.2835	12.1988	13.0081	11.9776	13.5981	12.6353	11.4225	13.5637	11.4043	12.7763	12.2344	14.5178	11.524	11.4304	11.5134	11.3047	10.5835	13.3744	12.3396	14.3256	14.5549	12.8282	12.4401	14.1221	13.4477	12.3541
Q8NBJ4	15.2753	16.3444	15.5571	16.4926	15.0364	14.7581	13.7732	11.6868	12.9002	14.5769	12.4074	15.1205	11.4727	15.9524	13.4984	15.1383	12.8457	17.6702	12.7278	15.1431	12.627	14.9637	13.5045	15.3007	12.5283	14.3357	13.3155	14.28	14.7206	11.1199	15.7281	15.265	13.3037	13.0179	14.3687	11.8251	13.8522	14.6007	12.3478	13.828	14.6847	16.0419	16.0459	13.1536	11.8483	12.3828	15.0594	13.4623	14.4
Q8NBJ7	9.3769	9.31537	11.2727	7.89893	9.32485	11.0837	10.7396	8.57663	10.6386	11.9345	10.9368	9.97469	10.2929	11.1791	9.44351	10.8286	8.82783	10.1138	NA	10.0755	NA	8.89285	9.571	9.40188	8.79823	11.7516	10.9982	NA	9.35349	11.0896	9.46803	12.1031	9.52116	10.4546	9.46378	10.6055	9.33538	11.4574	9.21546	9.16752	8.30641	12.3751	10.2875	NA	12.8698	9.16227	NA	9.15704	11.1744
Q8NBS9	12.1034	9.41494	12.5035	13.0709	8.63068	9.54801	8.63527	8.64413	9.38632	13.3285	10.338	9.30962	8.67268	9.18893	8.89507	8.83962	9.62454	NA	NA	NA	NA	8.90521	8.84154	9.22854	9.61524	8.86789	9.44404	11.8628	8.76095	10.6144	9.17273	11.2222	9.13712	10.4915	10.2822	NA	7.94481	12.803	11.037	NA	9.872	10.6818	8.70881	9.63263	8.85559	8.67764	8.56644	NA	NA
Q8NFT8	12.5003	13.129	14.0731	12.6593	14.1903	14.6108	15.0396	13.0167	13.7129	13.9028	12.8994	13.5215	12.1636	14.1275	12.5879	16.0154	13.1545	14.2523	14.3558	12.4668	13.2503	13.0567	13.8273	13.9633	13.9756	14.0688	14.0381	13.9666	13.7443	12.6235	14.9402	14.7916	14.1615	14.3947	12.8845	15.6194	17.2547	14.3314	14.3885	14.2035	14.2534	13.3039	12.3786	14.205	14.3728	13.3667	13.7217	13.8847	15.0596
Q8TAX7	20.3695	20.9458	21.6823	22.0202	18.171	18.8636	16.2968	21.4344	25.803	22.1909	20.5993	19.8435	17.1575	21.7534	19.1282	16.6994	23.4958	20.6785	29.7272	26.0953	20.2229	20.2388	18.6133	19.8959	18.4766	20.0455	17.5867	20.7205	27.4802	18.2439	18.7514	21.4008	20.2641	18.1371	24.3976	28.617	24.6249	18.0944	19.9696	19.5514	14.7746	21.5865	17.5612	24.4855	20.0358	21.1108	15.2711	20.4659	20.2671
Q8TDL5	20.2605	20.6526	16.0719	19.1081	20.7687	19.7181	17.7031	21.6295	20.492	15.8334	20.625	19.6188	20.5609	18.6813	21.3503	15.916	23.2341	20.2135	19.7883	18.8513	19.2865	21.7635	22.5893	19.8632	17.6109	16.7475	22.8906	22.0919	17.0438	23.5131	20.6799	17.2052	19.814	19.8347	16.8347	17.1427	16.9797	16.9226	17.1192	15.9679	18.0682	18.8251	18.2625	22.615	17.9568	18.2558	19.8653	18.2892	19.4846
Q8TED4	8.85617	12.2146	9.69664	12.3741	11.1794	14.572	10.2489	11.0338	9.60402	11.6892	9.9148	11.5101	8.96051	9.51451	10.019	8.95572	10.61	9.8047	10.7217	11.6204	8.75432	12.5874	11.9817	9.82968	8.92791	8.59478	12.3117	11.2479	10.1294	13.2364	8.65154	8.62733	10.5439	9.54831	9.46638	9.59777	11.4229	10.7924	10.952	10.4312	12.8185	10.5114	11.8254	8.52785	10.8878	9.77352	13.1056	NA	11.2325
Q8TF72	11.6458	9.4802	12.3406	10.7503	10.6163	8.31066	10.5499	10.924	12.4082	10.0394	9.6956	11.3001	10.6902	10.1428	10.3889	11.1443	12.2631	11.0583	11.4661	9.87067	10.7883	14.9122	8.48366	11.2192	11.2118	8.49088	10.9913	13.2836	13.9098	9.31768	10.859	9.65175	11.5598	10.1947	11.3848	10.4042	12.9188	8.42757	11.1874	12.9732	8.8656	11.9197	12.4689	10.1775	12.4999	10.6555	13.5927	12.0834	8.63771
Q8WUM4	13.4315	13.6457	15.0207	14.6703	12.9429	12.655	12.9271	13.3786	13.8236	13.6675	13.6545	15.0303	12.4869	14.0253	13.3944	13.116	11.7936	14.2091	12.6534	12.0927	15.1453	15.0278	14.2916	14.293	12.9838	13.6593	15.5079	13.2754	13.7657	15.8322	14.0889	11.9457	12.4454	13.4142	12.0414	12.8693	12.3993	12.7761	11.93	13.3989	15.0684	13.6112	15.7982	14.1902	12.0795	14.5537	12.8063	13.3982	12.717
Q8WUW1	9.6828	8.54221	12.0873	10.0247	10.6385	13.559	11.1873	16.0122	9.59397	12.788	14.5297	10.7447	10.5728	10.2247	11.6627	10.76	11.1209	NA	NA	10.4541	9.00702	10.7906	12.5644	13.6532	10.8861	14.1366	11.6992	11.1219	10.4223	14.8973	12.3077	10.401	12.0328	11.1602	11.2556	9.61269	11.0176	12.8037	9.85321	10.5127	10.1633	10.8455	12.1375	10.0236	9.38472	10.0888	11.585	9.4361	10.16
Q8WVQ1	14.5046	13.5747	13.6699	14.8578	15.9631	13.9684	10.7006	10.9852	12.5566	13.6354	12.7415	14.9245	9.86886	14.3723	11.812	14.366	14.2018	14.5179	16.4369	13.054	15.3726	15.0205	12.3875	12.8644	10.3429	11.0601	10.7587	11.6477	12.0586	12.2554	13.0815	13.4018	13.6136	11.6349	13.0422	14.4542	11.5407	14.2851	11.3937	12.5833	14.5942	14.3158	15.0118	12.2823	11.794	12.7498	15.2549	13.5437	13.3265
Q8WXI7	15.0178	15.2441	14.5893	16.1067	17.1385	15.4987	17.1759	15.6096	16.5354	14.6766	15.6664	16.4122	14.263	13.6311	15.6291	14.7078	16.0488	16.3595	16.5137	15.4756	17.014	16.0607	14.7535	15.2801	16.6489	13.3916	15.5358	17.1171	16.7657	16.626	13.8473	14.9455	15.6396	14.6121	16.0522	15.8843	16.2955	14.6277	16.7795	15.497	15.247	14.078	15.2101	16.5078	14.9179	15.6338	16.555	16.122	14.6594
Q8WZ42	12.9874	12.5512	12.3346	14.2995	14.9563	13.6055	15.0749	14.4005	14.5563	12.3983	15.4323	12.6409	13.4673	14.469	14.0989	14.0505	14.9375	17.2068	15.3644	14.4789	13.8497	13.7211	14.413	14.132	14.8627	11.9649	13.5528	16.2413	14.2558	13.4464	13.344	14.0441	13.875	15.6836	14.1718	14.4778	13.9013	13.7714	14.46	14.0186	15.2347	14.4116	15.1199	13.9904	15.2514	14.5558	14.6264	15.4064	14.3114
Q92542	11.6214	15.1262	16.346	11.0099	12.5103	13.6607	10.9955	13.5253	12.5737	16.2008	11.6887	11.8465	14.4306	12.8265	12.3405	13.3692	14.8522	11.7223	16.1945	15.2812	12.9186	13.3647	13.1721	16.0279	12.4896	11.5628	11.6275	13.4287	13.9093	11.8883	15.679	11.3885	13.0209	11.1793	13.0848	11.7022	14.065	11.5589	14.4091	12.6501	14.8307	16.0849	13.6783	13.099	11.9955	11.7412	12.0313	12.4521	13.4587
Q92743	14.2395	14.4325	13.1163	15.5376	10.9702	14.2363	8.99053	10.9694	11.3641	13.57	10.4049	14.012	10.6992	14.2548	11.4328	12.6243	11.4465	14.0603	11.9363	11.4289	10.5616	11.4884	11.6291	13.156	10.8164	10.3548	11.5385	15.663	9.88892	10.687	12.0201	13.5238	11.6433	12.3523	11.602	10.8519	9.77521	11.9176	10.7495	11.0367	12.5706	14.4301	12.8514	10.7528	9.84345	10.6474	11.7343	13.6122	11.3575
Q92692	9.19112	11.6263	13.9491	10.2764	11.5082	13.2403	11.9045	10.9272	11.4255	11.5856	12.5306	11.9691	10.7782	12.7147	10.3138	12.2385	14.8176	13.4606	12.01	11.5697	11.5114	13.9421	11.0325	15.5758	12.7778	12.5371	12.0452	14.5162	12.9635	11.7856	9.6381	13.6692	12.6396	13.8603	16.5438	13.7305	11.1455	12.7781	12.6775	12.8963	12.6263	10.6974	12.3245	12.0701	13.3207	10.6556	10.9073	11.6942	13.5914
Q92764	14.3574	13.7276	11.9793	13.939	12.9194	13.832	12.3612	12.2576	14.1644	13.1406	11.3883	15.9266	11.3199	14.3723	11.2753	12.6617	14.765	15.5839	12.3911	12.6716	11.3493	12.3361	10.5771	9.44331	11.9153	13.7414	11.178	11.8773	13.3662	11.8503	14.6002	13.7102	11.9535	11.6371	12.5078	13.9584	12.3688	13.4775	12.5169	11.8525	16.0585	13.6346	15.6082	13.3074	10.3627	13.0431	15.496	12.0074	12.8882
Q92876	13.596	12.9933	14.7775	13.7359	11.7906	14.3563	14.0211	13.8819	11.415	12.3341	13.6955	13.6733	16.9227	14.0958	13.3114	14.7913	13.4577	13.9551	13.9101	13.1556	13.5988	13.8031	14.4785	13.3745	12.9029	13.55	14.3891	15.3338	12.4167	14.9014	13.48	13.8347	14.1177	14.2097	12.5763	13.2564	10.994	13.2292	12.4019	12.5342	12.9489	14.0806	13.6859	12.3022	15.2291	14.5302	13.0832	13.7825	14.4262
Q92882	13.5535	13.1703	9.94139	10.6085	14.5845	12.8428	12.8087	14.6665	12.6865	12.6293	12.5712	13.9641	13.7693	11.3358	13.4282	13.2872	11.4709	11.4131	11.6294	12.8128	12.0299	10.0192	13.4105	13.5629	10.4728	13.3159	13.8756	11.5653	10.0392	13.7218	12.7411	9.56039	10.0841	13.2395	14.4815	11.7789	14.2196	14.1412	10.8082	10.3064	11.741	9.92114	11.1506	11.319	14.0688	9.92676	8.95277	11.5489	11.8221
Q92890	12.0205	10.0307	7.61159	9.0873	10.753	11.7426	11.8445	10.1337	11.0731	10.7592	13.474	14.2597	9.58828	11.0085	12.699	11.2993	9.96659	NA	11.0735	12.9334	11.5169	13.2197	8.90593	8.79768	11.2264	11.1528	9.31978	11.1198	11.6798	12.5519	10.0343	11.7659	11.8444	11.8457	14.015	8.68363	9.17525	12.4417	10.9647	9.31126	14.5442	10.5328	10.1297	11.7311	12.0334	12.0238	14.4586	NA	9.64723
Q92896	13.3518	15.4028	14.2246	14.8606	14.7701	14.8307	14.4703	13.4929	14.6984	14.2244	15.136	15.7103	13.2096	14.0478	13.2976	14.2546	14.7227	14.7518	14.9593	15.9585	15.3997	17.6675	12.853	12.9013	14.7833	13.9445	13.1384	15.018	16.3164	15.3185	13.0112	13.3635	15.7616	13.7911	19.5619	17.0133	15.624	14.3448	15.6882	16.7768	15.6683	13.6826	15.1522	14.9554	13.9442	14.6447	18.8867	15.3597	13.5203
Q96AT9	13.9206	13.5816	13.7751	12.6553	11.5557	14.6218	15.4003	12.7425	11.4092	14.2084	11.0736	14.8933	12.0963	13.7756	12.2925	14.8964	11.2813	9.82217	10.5401	10.881	11.2553	12.0732	13.3615	14.0322	15.2913	13.8309	13.6124	12.7542	11.2201	11.7541	13.4314	13.2085	12.0832	11.5441	12.2046	11.3949	10.9238	14.0143	12.2808	11.2358	12.5126	13.0724	11.3109	11.2743	12.1594	11.2843	12.7354	11.7261	13.8776
Q96BQ1	16.3603	16.8473	17.5257	17.83	16.7755	16.9719	17.5779	14.429	16.1726	16.7873	15.0229	16.0795	15.0689	17.702	14.9662	16.5279	16.6905	16.6604	16.3516	16.4732	16.0412	14.9641	16.2399	16.4984	16.4269	15.9939	15.4638	16.3215	16.3348	15.315	16.296	16.7972	16.5524	15.4981	15.3628	16.3566	16.9151	15.8743	17.6034	16.4691	15.5714	17.7927	16.0603	15.7341	15.8919	16.059	16.3588	16.6055	17.0628
Q96C19	12.3989	13.5527	11.2765	12.4079	11.084	12.5439	12.0607	12.7065	14.0639	11.9775	13.6379	13.7067	13.0039	11.8648	11.2214	10.8159	12.2297	13.7885	11.2682	12.4992	14.5985	10.9189	14.2148	14.0812	12.2011	14.1843	13.4458	14.0963	12.045	13.0198	14.0835	12.6086	9.737	10.7669	12.0093	11.2643	11.2124	13.9194	10.7856	12.6949	12.7148	12.6602	10.688	11.5827	12.0342	11.5293	12.1781	11.2943	11.7708
Q96DA0	21.8902	23.572	21.3827	23.8785	22.8781	22.5367	20.5368	22.5816	24.6727	22.1733	21.3231	20.9818	23.0665	22.3797	22.6399	17.5367	23.5778	25.6193	25.7778	24.5381	24.3747	23.8299	22.8289	22.3329	22.5914	21.9803	22.0755	29.6662	24.2721	23.0893	22.5997	22.0138	21.5186	20.7062	22.1082	25.6529	23.4126	18.5087	26.2776	21.5719	22.0054	23.1494	20.7638	25.2703	21.9603	22.5545	20.1066	25.0743	21.6206
Q96DR5	20.5708	21.1927	19.9244	21.2856	19.7019	21.615	19.3568	19.6093	17.8678	20.4136	21.7572	22.2223	19.9642	20.3698	20.0173	18.8441	21.3817	19.3981	18.089	19.4896	20.7234	18.001	21.7001	20.8645	20.105	20.1439	21.0686	18.7334	18.3501	21.2627	21.7235	20.3722	20.0904	21.2296	17.7681	16.5629	19.434	21.6985	19.1497	18.0206	20.2158	20.8098	22.4315	19.8828	20.8578	22.0459	21.8385	19.5586	21.8048
Q96DR8	12.0576	11.7812	8.34306	11.2811	11.2799	9.81909	10.4663	10.9494	11.9867	7.71699	13.0762	10.8639	9.22925	10.4018	10.0126	13.9578	10.3645	NA	NA	10.3909	10.6776	10.8722	9.65709	9.09616	9.46209	9.6642	11.1857	10.9508	15.3509	11.1212	9.84342	10.1776	11.0884	10.4177	12.5519	10.6028	9.37157	11.7871	11.3802	10.9702	11.4605	8.40514	8.19002	14.7244	11.6452	9.68273	9.16671	NA	10.6192
Q96G03	12.2351	12.4766	12.5951	12.5278	11.5233	10.2974	11.873	10.7305	13.2409	13.298	12.9725	12.1837	10.6741	14.0663	11.4541	13.9229	11.7279	11.0993	11.4802	14.9593	10.9074	11.8107	12.1793	13.2846	12.1832	13.7053	10.7293	11.0359	12.2131	11.1234	12.7128	13.6649	14.0689	11.7662	14.1917	13.0689	16.0576	12.4092	15.5383	12.0942	13.7176	14.202	11.6565	10.8551	10.1128	11.1856	12.2464	11.1695	11.3943
Q96FE7	9.64664	10.2718	8.92535	10.1753	11.2189	14.866	9.63897	14.3365	12.9524	10.2278	9.68161	11.8856	12.8952	8.52463	14.2917	10.8984	14.9758	10.9581	10.357	11.0228	9.18709	14.2625	13.5998	13.0255	9.9409	12.3207	12.3826	10.9754	11.6781	12.7396	13.1579	11.4047	15.0627	15.3648	10.9559	10.6676	12.1186	11.7552	12.8098	10.8642	10.7427	12.0152	11.0238	11.408	13.9099	14.5679	11.9935	10.1461	14.0725
Q96HE7	15.9676	15.9708	17.2633	16.2545	18.5491	17.1403	17.4693	17.0712	20.8807	16.6545	17.3465	17.8124	18.6527	17.2768	19.1226	18.5346	18.9877	17.1293	18.4927	18.0974	19.6903	20.771	18.0178	17.2517	17.0964	16.7781	16.2319	16.9827	19.0288	17.4416	16.4152	17.2072	18.2798	16.3249	20.8639	19.2945	18.4491	18.3467	19.6061	18.0343	17.3013	17.5074	16.5997	20.4866	17.6027	18.2123	16.3113	17.2215	18.008
Q96NY8	11.4445	9.50614	12.4477	12.1416	12.3079	12.1341	12.504	11.8457	11.7249	13.0169	11.8321	10.8049	12.2219	13.0376	11.5437	14.1099	12.6252	13.7431	12.1628	11.5107	11.3583	10.8057	12.4451	12.8949	13.0093	11.9685	10.7919	11.8245	11.0447	11.474	11.6311	12.1246	10.9131	11.7582	11.6147	12.1929	12.0015	13.5097	11.7173	11.5716	14.1461	10.5658	11.9183	13.5362	12.4397	11.6297	11.2733	12.257	13.6908
Q96PD5	12.4276	12.0825	9.95526	10.3683	13.9111	12.479	12.232	13.9801	15.2376	10.7035	14.4062	13.0286	13.0461	10.9613	13.8084	12.3601	14.7221	12.0246	14.1873	14.2887	13.7216	13.3711	9.91887	11.5242	13.8773	10.0105	13.7912	11.3837	12.4094	13.7719	12.2837	10.2028	13.2742	12.223	11.0615	10.2563	10.4463	10.5556	12.7329	10.9975	13.308	12.9181	15.1825	13.2756	10.5058	11.5413	11.5424	12.1597	10.9602
Q96QH2	8.52475	11.5909	12.2816	10.5342	10.1179	10.3269	10.7733	12.9426	8.64273	10.8965	9.92234	8.01806	11.4059	12.7255	10.4791	11.3982	11.1377	NA	9.71572	9.22616	9.32722	8.49102	12.6507	9.86137	12.3804	7.30852	9.96831	10.8126	8.76328	9.75765	11.2181	9.32839	10.9373	10.1186	10.564	9.01574	8.76352	10.2932	8.82115	10.8948	10.5481	9.47081	11.5844	NA	9.96445	8.31727	11.6175	NA	10.8368
Q96RM1	8.56499	10.4107	10.7612	10.3853	14.6441	9.63629	15.5922	15.1142	17.9473	12.4114	13.4028	10.8586	14.6439	11.28	15.0031	13.154	16.0137	16.7386	18.0213	19.3275	16.3137	16.8491	9.00747	9.09072	14.687	8.2607	9.94819	18.4548	20.5481	10.5006	8.8334	9.78746	13.6325	11.0558	17.646	19.633	13.3509	12.5299	18.6304	17.6572	11.3504	11.556	11.0321	20.8826	14.9694	15.243	12.3969	12.9711	11.9105
Q96S96	12.0227	12.7127	13.0393	13.0864	14.0105	10.5297	14.0763	13.5149	12.1897	10.3408	13.8035	9.33485	13.261	13.0235	14.9735	11.3814	13.4518	12.5267	12.089	13.6459	11.118	14.6884	10.5156	11.2348	12.7424	11.7263	12.7711	12.6802	13.8175	11.2658	11.4258	11.1132	12.7397	13.5353	12.6682	11.1029	14.9947	12.7491	13.5058	12.4457	13.037	12.0954	11.5177	12.7304	15.0461	13.3458	12.0256	12.5873	12.0338
Q96S97	13.6004	14.4531	11.5218	12.2284	9.77751	12.9029	8.62492	9.85173	11.0688	12.097	12.0513	13.4361	11.3627	12.2272	10.2743	10.6018	11.339	10.1233	11.5116	13.7954	10.2989	10.9317	15.2926	14.1253	9.51857	14.3956	13.7822	11.0598	8.83391	13.3692	14.6295	11.138	11.2193	12.9553	10.9035	9.50506	9.00028	12.0531	9.43656	9.032	11.2561	11.825	9.70636	10.8702	9.69813	8.59269	10.7557	10.2623	10.5045
Q99574	13.6934	13.5304	13.4146	14.5061	14.553	13.5223	14.4702	14.2796	13.7927	14.0163	13.3863	12.1073	11.8886	13.403	13.6143	13.0218	14.3307	14.3104	15.8845	14.6322	13.9611	13.9535	13.2534	13.3105	14.0105	13.1856	12.5169	13.8609	13.9868	12.9249	13.9404	14.975	12.9379	13.6494	14.4321	13.6599	14.6256	13.3027	13.4903	14.2216	13.3971	14.1658	13.8132	12.5273	12.0985	14.1158	15.1222	14.3084	12.7297
Q99879	12.378	11.4812	11.3463	10.5188	12.3919	13.1286	15.3646	11.1998	12.2828	10.8838	11.4209	12.8091	11.2341	11.9569	11.5525	11.8107	11.9268	15.3723	11.7155	10.8935	12.6624	8.805	11.6831	11.439	12.3978	11.4324	13.1469	10.9661	11.419	11.358	12.0407	11.9592	11.0157	10.3027	12.776	12.0895	11.1624	14.786	11.5002	12.6786	10.7549	12.4301	10.5242	14.0175	13.8118	14.5833	13.3274	11.7498	14.4536
Q99880	13.6363	14.8341	13.1225	10.754	11.8644	14.8599	10.9601	12.9934	12.9605	14.5235	15.7998	15.2137	17.4417	13.4404	17.3632	11.2892	11.202	12.3967	12.5118	10.7684	11.7769	12.201	18.8206	14.5957	10.7819	14.4129	17.31	12.7542	12.8795	18.1094	17.1354	13.7051	11.5816	17.2294	12.2277	12.1016	10.8086	13.4737	11.5032	11.3663	12.6177	12.0394	11.9621	14.5467	11.8794	17.6355	13.3046	13.1998	14.0454
Q99935	10.458	11.5469	13.1685	19.5693	10.8327	14.2968	9.72491	10.806	12.8667	11.3795	14.0556	9.63824	13.9293	12.6215	11.6261	15.7295	14.606	NA	11.4234	11.1429	14.1206	12.9628	16.5591	11.541	10.1325	11.6391	15.0196	10.6241	15.033	21.5568	13.7401	12.0049	13.7292	13.5168	18.0853	11.2122	14.8991	10.4867	10.3825	10.0951	15.2156	13.995	12.9892	12.2959	10.4417	13.0246	13.0937	9.52826	16.3762
Q9BQE3	13.5632	11.4269	14.6879	9.50703	10.8277	10.8969	12.442	12.1467	12.5627	14.5458	12.7737	14.2639	10.6122	13.9153	13.4168	13.2193	12.1031	12.3423	12.4546	13.0254	11.7226	12.9565	12.1343	11.8294	12.8138	14.5416	12.002	11.3324	11.98	12.1081	10.6079	12.1069	11.126	11.9549	14.0034	12.4962	11.3819	11.4264	11.4072	11.2965	10.5496	10.7543	8.18313	12.3394	10.5391	11.7254	12.2851	14.0746	13.9341
Q9BRF8	13.2956	13.3455	14.0302	12.2555	13.4693	13.1103	14.3091	13.5028	14.7944	13.5464	12.8787	13.7732	12.7999	12.6774	14.5042	13.8329	14.5897	13.4327	13.4622	13.3039	13.7417	15.3301	11.8698	13.6581	12.2222	13.6458	14.161	14.8669	13.7667	13.4186	11.9663	12.1515	12.0903	13.3359	14.9937	15.2309	14.4591	13.1635	13.6337	13.0821	13.6019	12.6654	12.2826	14.4728	12.1534	12.7835	14.0077	14.1826	14.0923
Q9BRT3	14.7914	15.5601	12.0193	13.7155	11.541	13.5352	13.8581	13.0404	11.8308	9.71162	11.3177	12.0436	12.8297	15.2644	16.2375	12.2551	12.2602	16.0237	11.8746	11.6306	11.0831	10.4813	15.8396	13.7576	12.4319	10.2007	17.2086	13.2241	11.1699	13.3635	13.6547	13.7257	11.3751	15.1667	12.7234	14.5409	11.5255	16.0618	11.8654	11.9503	11.9718	10.4745	17.9527	12.4742	12.0911	12.5199	11.2449	12.6247	10.5397
Q9BTM1	15.9092	16.629	14.9884	14.7239	15.3271	16.1933	15.411	15.4988	16.6579	16.6275	15.8151	15.9658	16.9643	13.7559	16.8588	13.9168	16.547	16.1813	16.2237	15.2224	13.3231	15.7292	18.4093	15.3877	15.2373	15.2837	16.7762	13.9638	19.2681	17.3919	18.256	14.311	13.9548	16.7286	17.5601	16.1194	12.5235	15.3496	14.0149	14.2055	13.7311	11.6656	16.3954	15.4504	16.3226	16.8729	13.4789	14.0686	15.639
Q9BXT5	11.4773	13.2199	8.35801	11.5396	14.9926	8.68507	15.1749	16.2719	14.7305	10.1771	16.0048	12.8528	17.0578	12.1405	14.7721	10.0745	17.7161	10.5976	11.2842	15.6359	15.451	16.5628	14.3385	13.7418	13.4175	14.8008	15.3519	11.0349	10.5955	15.7539	15.7797	10.1693	15.3296	15.6722	15.2556	12.55	15.4328	9.54722	13.7496	12.8546	13.1238	7.7893	16.911	13.5434	15.1272	14.5093	11.494	11.0973	12.5466
Q9BYR9	13.0757	12.0925	12.3613	12.3394	14.4096	12.6729	14.5911	15.0488	14.6484	15.8551	12.8733	13.1653	14.6278	12.2904	12.9815	11.8618	13.9979	15.1763	15.7685	12.499	14.1941	13.9062	14.3063	11.5376	13.2805	11.0864	12.1691	16.5468	14.165	12.844	12.7748	13.3802	13.1333	13.0622	16.2726	14.879	13.8551	13.0147	15.4459	14.897	13.2017	14.9554	14.0569	14.4883	14.467	14.5608	16.3098	14.6689	15.9391
Q9BYU5	8.77826	9.08094	10.9472	9.63143	10.8551	8.07986	11.0503	8.56799	11.5634	10.0329	10.35	9.83939	8.87762	8.11817	NA	7.7558	9.47547	10.5898	9.73036	NA	11.7962	9.88896	NA	7.81599	8.7929	7.74652	8.6711	11.8778	11.1211	9.30439	8.85598	10.5156	8.79493	NA	10.8742	12.9213	11.7803	9.49735	10.6598	11.3604	8.35582	8.96357	8.47598	11.2068	10.6593	10.6411	9.45215	9.73463	9.30529
Q9GZX9	7.82773	9.11383	10.5363	8.6144	10.7737	8.65652	8.65141	11.1913	11.4438	11.448	9.24083	8.84836	8.35856	8.67862	8.63112	8.3544	10.0222	11.205	9.75472	NA	13.5976	11.6937	8.81658	9.00331	8.80045	9.99164	10.087	12.2621	10.6322	10.2036	9.73034	10.3395	8.81783	12.1021	14.8309	12.8362	11.0926	10.8901	8.96039	10.6103	7.88718	10.1408	10.6915	9.7138	11.3925	9.89735	8.4118	11.2692	9.96144
Q9GZZ8	12.0768	13.3219	15.0166	21.1262	10.6629	16.4606	11.2571	11.4419	13.5492	13.4487	12.1357	12.8012	11.354	13.2237	13.1204	18.7182	13.8376	11.289	12.2747	13.3368	13.8554	12.8405	10.2054	10.1169	11.4134	12.9698	12.5755	11.5732	15.9258	17.0277	14.1779	14.45	11.7646	13.1903	16.079	12.9063	13.3289	12.9077	14.1142	17.6056	14.9869	13.8156	11.8159	12.3343	11.6323	12.1196	10.6418	10.4572	10.0088
Q9H008	12.052	7.96672	11.6858	10.5596	11.9687	12.2695	10.3496	11.8773	11.9717	11.869	10.2735	12.8141	10.4727	11.7901	10.6059	13.2401	11.4787	12.0178	12.0156	11.3634	12.3637	13.4686	11.2971	12.2842	10.139	11.0686	9.72453	11.6546	12.4537	9.64283	11.7567	8.17701	11.3856	13.8484	11.9846	10.3482	8.91126	12.9843	11.4963	12.9754	10.3482	10.9976	11.5235	12.2509	11.0974	11.598	10.1057	11.1937	12.0264
Q9H0U4	15.1537	16.2491	14.8888	14.6431	12.8146	15.1726	12.5512	15.3164	12.928	14.645	16.2908	15.952	17.0069	15.947	16.7737	16.0088	11.9234	14.7744	15.8459	12.7356	11.8159	13.2836	17.9967	16.372	12.0499	16.1171	17.016	14.059	13.4962	17.1561	15.7733	15.2304	16.3874	16.7407	12.1343	11.6087	10.8472	16.048	12.1753	12.6923	11.718	15.9188	13.8561	12.9668	16.2586	17.0529	12.7767	12.3911	16.4309
Q9H0W9	13.5996	12.4128	13.6923	12.5294	12.7186	12.0029	12.777	13.0202	12.6885	14.1528	9.94548	10.9657	12.414	13.6178	12.545	12.9596	11.7864	12.1989	10.7875	12.3213	13.0009	12.074	13.0372	12.138	14.8339	11.9063	13.4332	12.8623	12.4199	12.7864	11.5997	11.4024	13.0808	11.4689	11.7606	14.4458	12.199	13.5683	12.7063	13.2267	12.856	10.7811	11.0672	13.2611	12.3466	12.1562	14.9404	11.8772	13.6453
Q9H299	11.1836	10.8251	14.502	11.8258	12.8759	11.5464	12.4767	11.253	12.0865	14.2248	12.2397	11.2258	11.8417	11.9325	10.2385	11.79	11.7586	10.5315	12.5091	11.7755	12.3024	11.3751	11.3702	11.4224	13.5973	14.5714	10.967	10.7646	12.8034	10.7738	12.468	12.7924	12.0512	11.0687	12.0794	12.8844	14.4325	12.1125	13.0822	12.4329	11.5937	10.968	12.2242	13.1745	12.6532	13.3707	12.1122	14.2708	12.3443
Q9H4A4	10.3452	11.4508	12.7248	11.9903	13.5537	14.2208	13.0186	15.7893	12.6198	13.9733	12.6192	12.0367	11.9709	13.4316	13.8493	11.801	13.5315	12.3845	14.3259	13.5215	13.1663	12.135	14.0279	12.4452	12.6487	14.5018	14.4119	15.1075	12.9179	13.2983	12.374	12.6894	13.0812	12.774	13.4764	14.7256	14.0244	12.6733	14.2183	13.984	13.2008	13.9247	13.5089	12.2028	13.9214	14.3896	12.1007	13.4695	13.8857
Q9H4M9	12.3168	13.3969	10.2794	11.2063	16.3268	12.033	11.0614	15.1034	17.7686	10.7912	15.71	14.7648	14.7062	11.2115	15.6178	10.8477	16.8422	11.3901	13.0964	17.2417	16.9086	16.6622	14.2446	13.1115	10.7269	12.8439	14.16	14.9799	16.9648	14.0297	12.4419	11.6745	14.201	14.004	17.5457	14.998	13.8052	12.8241	15.7534	13.847	14.0065	10.5484	12.8017	15.1321	13.7083	13.8395	10.9322	14.1959	10.2329
Q9H8J5	12.1595	11.4417	14.0048	9.10238	10.3625	14.3454	10.3042	11.4842	9.6354	13.5075	12.4399	12.2446	12.3738	12.3954	10.5255	11.6794	14.7844	11.6121	10.2465	11.1553	11.1206	10.2747	13.5325	10.3888	11.5911	13.213	11.655	10.9543	11.3294	11.5293	11.342	12.4518	10.6371	12.8938	11.211	11.9425	11.0067	12.2844	9.81035	8.78437	9.41564	11.3145	12.2146	11.846	11.472	12.9129	12.0383	11.5347	11.5925
Q9HAT2	9.8395	12.2174	11.8568	12.919	12.7592	13.255	14.4105	13.2542	12.6685	12.5679	12.9777	11.7089	12.685	12.4738	13.1743	13.0777	12.3622	12.3003	13.0556	13.9035	14.2636	12.353	13.5819	12.3954	14.9486	12.4862	13.5757	13.6197	13.9261	14.582	12.8093	13.5647	13.5624	11.3777	14.4003	14.5049	13.4698	12.3823	13.6714	13.2659	12.5574	12.5762	12.2076	14.2336	13.8412	16.3111	12.3055	13.3361	13.6813
Q9HC84	21.8559	22.5953	21.1212	22.035	16.4979	21.5717	16.8453	17.9955	16.866	19.6844	19.3999	21.547	16.8817	21.5373	20.0944	19.8252	16.3293	18.8186	18.1249	17.8845	17.4341	16.642	21.1477	21.8039	19.8147	20.7583	21.2605	19.0597	17.693	21.5985	21.8474	20.6495	19.6135	20.6679	17.5905	18.948	16.4885	19.6458	18.9844	18.0162	22.4149	21.9301	21.8739	17.3433	19.079	20.2285	23.3428	20.2007	20.6881
Q9HCY8	10.8673	12.5712	11.45	13.0995	13.6058	11.7758	15.4479	12.8411	13.5902	14.7623	12.5526	12.6252	11.3681	12.8954	14.0156	12.7481	13.5038	14.1632	14.047	12.9401	13.771	13.5042	11.0775	12.1934	14.5362	11.3646	13.112	13.4518	13.0104	12.7034	13.1327	11.2288	13.2434	11.3598	13.185	14.4285	12.5527	13.3112	13.3744	13.404	13.3827	13.4797	14.3814	13.9765	15.2308	15.6059	13.5138	13.576	13.4924
Q9NP55	17.018	19.852	13.4388	17.4507	15.6179	16.324	14.7839	14.6951	14.2826	12.0363	15.6426	14.6727	16.0276	14.9085	16.24	13.118	18.2338	13.0798	13.3128	13.1683	16.9144	16.3923	18.1262	16.9861	17.7902	15.8189	20.5671	16.345	15.4482	22.0185	19.3914	15.3706	14.7249	17.5544	17.9882	13.1988	15.084	12.9326	14.4236	14.1952	14.8744	16.1186	16.7865	14.9579	13.0322	16.1405	15.6041	14.33	13.5819
Q9HD89	13.6622	13.624	11.9949	10.5153	11.2726	11.4844	13.5854	12.6575	13.6945	12.6403	13.1873	11.8548	11.3935	13.0723	13.1348	10.394	11.6543	12.5398	12.3269	12.9067	13.1895	10.5999	11.9664	13.7794	13.2181	13.7322	12.3607	11.8146	14.2927	12.7615	13.4838	14.4237	12.0104	14.0618	11.2245	12.1732	13.8151	12.0922	11.7022	13.4725	14.7574	14.0353	11.4744	14.4093	13.597	12.3985	13.2369	12.9715	12.0284
Q9NQ38	14.9984	15.0156	16.5289	15.3435	16.2749	16.4116	16.5846	15.9688	16.1745	16.2189	15.5867	16.5291	16.2616	15.907	15.7799	16.6618	16.9611	15.2487	16.1419	17.0125	16.3934	17.0711	15.4469	15.0895	16.9122	15.0163	15.1844	15.0666	16.4163	15.1509	14.5803	15.6185	16.7144	16.1937	16.8982	16.5226	16.2337	17.3382	16.4847	16.9329	17.1388	15.6835	16.7141	16.5326	17.6001	15.796	18.3944	15.9007	16.7723
Q9NSB2	11.1636	12.2205	13.9531	14.2727	13.2113	12.3484	15.622	13.0682	12.3321	13.4392	13.793	11.2906	12.613	10.8679	12.0369	11.8457	14.7759	12.5904	12.6044	13.3371	14.0609	11.8117	11.3999	11.2662	12.2579	9.79346	10.9607	12.9286	13.2248	12.8098	11.8609	14.5218	11.7827	11.3845	15.0705	13.2305	12.5307	11.5396	12.8919	16.3549	12.5781	13.8045	12.7094	14.9405	12.0779	12.4219	13.1475	13.3647	11.3048
Q9NTZ6	8.87168	12.2018	10.6587	9.88811	9.30393	12.1006	11.2984	10.8215	11.7894	13.818	10.0904	12.1062	9.72181	10.2582	16.1449	11.9371	13.7247	10.1599	13.2657	10.5727	8.77055	10.2262	13.1858	14.0638	10.6784	12.1187	10.251	10.665	9.59953	12.6462	9.99747	9.71317	9.76181	9.95078	9.47463	10.5502	10.4305	9.24577	11.8701	11.0809	10.5484	10.3172	12.3633	9.8827	10.4512	11.439	9.44028	10.879	8.31872
Q9NZT1	15.1074	16.5973	17.793	15.4534	14.606	18.6299	16.5941	15.8795	15.1258	16.6034	15.9706	16.4029	16.609	17.5112	16.7519	17.7226	15.2317	16.2691	16.4159	14.5085	14.9599	17.4777	16.6791	17.3488	16.5933	18.6145	16.6102	15.9224	14.74	15.6643	16.5793	17.8732	16.8044	16.9028	14.7443	14.7559	15.7346	17.0041	16.1812	16.1605	16.7133	15.9254	15.4436	14.5727	16.8237	15.2573	16.1037	16.3944	19.6579
Q9NZV1	13.0052	11.5749	11.7894	12.6715	13.1743	11.7415	13.0843	12.9918	14.1279	13.5838	14.4984	12.1464	14.1956	14.0467	14.1072	12.4107	13.8249	14.4567	13.7737	13.6168	13.7855	15.6457	13.52	11.6167	12.9556	12.5398	13.9886	17.0721	12.9397	14.0084	11.9793	11.6599	14.9347	14.2553	14.0174	14.6366	15.3579	11.4052	13.7405	14.16	14.2612	11.7825	12.9127	15.8216	14.5726	12.4747	13.4747	13.9161	14.362
Q9UBC9	19.4833	18.7687	21.0387	20.1054	23.2934	19.6694	21.1639	21.7302	23.6461	20.3437	18.691	21.5751	19.7251	20.9175	20.8988	23.3035	22.0231	21.4859	21.8375	24.6844	23.3089	21.7653	19.6695	18.7036	21.0786	18.6751	18.5359	24.0905	28.1243	20.6497	17.4607	19.01	21.6759	18.3655	23.38	24.2066	21.6907	20.8448	23.5145	25.4642	21.9983	19.2966	19.5112	27.2428	21.8075	20.2213	20.4156	20.2604	19.7713
Q9UBG3	16.1848	16.5186	17.9609	15.4104	18.0988	17.3526	17.2309	18.8004	18.9707	17.2687	18.0789	15.5193	17.8215	17.8743	17.1299	18.567	19.4091	18.2021	18.3408	19.6619	20.19	21.765	19.4657	17.9381	16.5332	17.9178	17.1807	18.4927	20.7141	18.2083	17.5911	17.0548	17.7885	18.1287	20.437	18.4667	18.7191	16.8835	18.2643	19.2648	17.3788	16.247	16.6306	16.9996	19.1207	19.8347	16.0613	17.4538	18.16
Q9UBH0	15.1749	13.9922	16.7123	15.1709	13.675	14.4	14.7731	13.7417	12.9425	16.0891	12.4813	14.1512	14.1243	14.4452	12.6656	15.4715	13.2825	13.8288	12.4816	13.468	13.1949	13.9675	13.5492	13.6082	13.1154	12.9683	14.1267	15.5882	15.0607	11.2585	13.5337	14.3165	13.7443	13.1004	13.2605	14.0861	14.2814	14.0066	12.5973	12.256	14.6966	13.9653	14.3594	13.442	13.0932	13.5451	12.8791	13.0748	14.3048
Q9UBR2	14.5216	14.0318	15.7925	15.3151	15.1926	14.4559	15.0805	13.2936	15.5824	14.9972	14.3218	14.8531	12.8392	15.5588	13.4795	15.1301	14.4291	15.0859	16.1389	14.72	14.4008	14.1327	14.6971	14.9083	15.1052	15.2147	14.9319	15.6207	14.538	13.6959	14.5968	15.0646	14.0007	14.328	14.9125	16.0465	16.8066	14.4163	15.3905	15.9686	14.2325	16.4233	15.1011	15.435	14.0678	14.7701	15.7293	15.5233	15.7205
Q9UBX7	16.7104	16.4185	17.5202	17.5256	12.3666	17.1551	12.603	13.6902	11.5701	16.5367	12.6406	16.8036	13.8721	16.0002	13.0418	16.1832	12.3739	12.5997	12.8319	14.5788	11.2054	11.9672	14.5724	15.3289	13.2261	14.6301	13.6016	12.8679	14.5066	15.4696	16.0354	17.1368	13.1609	16.1866	12.9073	13.0164	11.9546	13.8606	13.2855	11.8926	12.4996	16.2532	12.8962	13.2514	13.6016	15.038	12.0305	12.5765	15.6132
Q9UGM3	21.6407	20.9033	20.8306	22.3209	20.4639	20.7427	21.9701	19.3304	18.6898	20.831	19.0032	20.313	20.1122	20.5513	19.2212	19.7632	18.0828	19.1942	21.2676	18.7532	19.3309	16.0095	19.7066	19.3238	20.3493	18.3623	19.0827	19.1867	18.3195	19.4138	20.5548	20.1701	20.7637	20.1554	17.8563	18.5948	19.7304	20.1235	19.2187	20.1547	17.9513	21.625	18.6866	19.3914	21.5084	19.6446	20.17	19.8743	21.1311
Q9UHA7	14.2401	13.5067	14.3168	14.0251	9.73369	8.55633	9.08373	9.94388	8.89166	12.7063	9.4806	12.2453	10.9476	13.1827	10.8524	8.95593	10.0849	9.95906	NA	12.1151	11.1027	10.1759	11.3347	11.2814	10.2116	11.0346	11.3198	9.75087	9.81307	10.0381	9.068	10.352	11.0259	10.5574	10.2198	12.5283	10.5383	9.29815	9.41065	10.5283	11.8952	11.5642	9.09646	10.0289	11.1274	10.8377	10.7513	9.91764	11.156
Q9UIV8	17.6192	17.7196	17.9707	17.9276	18.0898	18.8016	16.5951	17.3486	20.1413	17.8474	18.0424	18.7005	19.3788	18.7388	18.5972	18.8344	17.8937	21.2592	18.2845	17.4494	17.6531	19.0336	18.8183	18.4226	17.8318	18.4836	17.151	18.2979	18.8208	17.9862	17.5252	18.2444	18.6129	17.5975	18.4913	17.5887	18.6246	19.4441	18.9331	17.8444	17.8652	18.3759	17.7232	20.2383	17.6096	17.8771	16.6525	18.5219	19.1418
Q9UKK9	13.8495	13.3857	14.6967	13.749	16.4161	13.1237	14.2126	14.028	15.0557	14.0703	13.3694	14.8975	14.6507	13.9254	14.7274	15.2163	16.2493	16.0621	13.591	16.8014	14.2749	17.2563	15.0226	14.2005	14.236	14.4264	13.7048	14.3361	15.0564	13.2487	14.2871	13.158	14.4153	13.6773	16.4087	14.597	15.6925	15.0345	14.8116	16.0411	13.0909	13.513	13.9479	14.0987	15.263	14.7543	15.1962	15.3469	14.7012
Q9UJ70	9.08982	9.92094	13.4823	10.6785	8.76317	12.0731	10.726	10.4399	11.7166	13.0187	10.2529	12.8641	10.7729	13.1163	10.1896	12.6677	11.1901	10.135	9.34714	NA	9.48555	10.8332	14.6444	9.98935	11.1294	13.6808	12.5171	9.11087	9.83959	11.2165	12.1899	11.3606	9.60284	11.0752	10.4062	NA	11.9514	12.422	9.5152	8.77201	13.504	14.0663	12.558	NA	12.4449	11.1608	11.0105	10.0068	11.9246
Q9UKR3	16.3977	15.7504	17.1479	16.5827	17.1465	15.9537	16.8676	14.0762	17.639	17.1276	14.5526	15.6898	15.3506	16.3471	14.2898	14.7873	16.7163	16.5975	15.2776	17.2786	17.2504	16.6796	13.5477	14.9045	15.061	15.1516	14.7781	16.9584	16.8074	13.1477	15.7922	16.1488	14.837	15.8995	16.6463	15.4314	17.1917	15.1576	17.1192	16.5673	15.5177	16.4818	14.3929	17.0219	15.6838	15.6132	15.9103	15.9416	15.229
Q9UL52	7.64036	8.22274	11.4636	8.86874	11.1829	8.99995	10.9264	9.76201	10.1166	10.9046	10.2227	8.664	8.59403	8.93962	13.0825	9.51657	12.6865	11.1231	12.3436	13.3261	14.6087	11.3266	10.343	10.0766	10.9954	10.2965	7.6227	9.66397	11.1505	11.1289	8.2242	11.0301	11.7431	8.49218	11.7187	13.8418	12.3924	12.594	13.2006	12.4436	9.47924	9.55387	8.72895	11.7293	8.53824	14.5093	10.6752	11.7751	12.3645
Q9ULZ3	12.0276	12.1671	12.005	12.1717	11.2251	12.5009	12.0669	12.8318	13.1585	11.3218	13.1316	12.7426	13.3909	12.1311	14.4668	13.9759	10.0702	10.4933	10.7717	11.8058	10.7784	10.8046	12.4152	12.9076	11.5088	12.8965	12.4339	11.3617	12.6935	13.4973	11.4545	12.1919	13.0107	12.9675	11.9851	10.8882	12.5178	13.8573	12.1789	11.3159	13.3693	11.4274	13.8455	12.8588	13.2772	12.1741	12.2259	13.1955	12.88
Q9Y2I9	12.8917	13.3271	8.20135	12.1012	13.6674	13.4425	12.3942	9.797	13.3339	10.8828	10.4048	11.9618	9.81688	9.16029	12.4497	12.4291	15.386	11.9698	11.0258	10.5582	11.6146	9.43507	11.9226	12.1574	11.7897	10.8963	12.5901	10.9063	10.8508	11.9183	12.3085	11.166	12.013	12.3276	11.795	12.1608	10.2276	9.83093	13.1176	12.6576	14.393	11.9257	13.1209	11.602	10.0928	11.158	12.4539	13.9023	11.5274
Q9Y3B8	10.1021	12.9187	11.7366	8.14037	14.3748	14.4767	11.4086	14.2035	10.6933	11.7607	11.6932	12.4788	12.8956	13.094	15.1839	14.0378	12.8111	10.4302	12.1656	13.0563	12.0563	15.598	14.6318	9.97386	10.6286	11.6504	10.9053	10.7055	13.0053	11.2254	8.25881	11.6594	12.6903	12.075	14.7618	14.4471	11.935	13.4505	14.2858	11.6122	10.7934	9.72132	12.7697	10.1612	14.3352	11.5431	13.8918	12.0005	15.0522
Q9Y5Z4	13.3754	12.5175	15.3748	14.3638	13.0915	12.5491	14.1348	12.4362	12.9149	14.5491	11.8009	14.6668	12.0392	12.9498	11.3551	14.2556	13.0099	14.7574	14.2362	13.5235	12.4384	12.4744	11.916	13.1404	13.2311	12.3358	12.3386	15.4686	13.9555	11.697	12.9121	13.4336	12.7872	12.5085	13.89	12.9394	14.1996	11.8924	14.1571	13.5757	13.0271	12.4966	12.1522	14.5027	11.6309	12.7869	14.3527	15.0977	12.2623
Q9Y624	15.0297	14.6118	14.3794	15.2386	12.5281	13.9818	13.6763	12.2087	12.3646	14.1414	10.6505	14.0005	11.5787	13.2817	11.8539	13.4887	11.8923	12.0842	12.5866	14.258	12.6365	11.8529	11.0831	13.1346	12.1881	12.374	11.7102	13.545	14.115	10.4824	12.5061	13.9926	11.3957	10.8962	17.6833	11.7701	11.0704	11.4454	11.7007	12.8971	10.9908	13.475	10.7935	13.7884	12.7684	10.6536	11.9551	12.5344	11.546
Q9Y6R7	16.0837	17.299	18.8242	17.8616	17.7009	16.3862	16.9793	15.9317	16.7788	16.0112	15.5991	17.6043	16.2921	16.9293	16.9815	18.0352	18.2813	17.7489	18.5619	15.6962	17.6667	15.2524	14.3729	16.7277	17.0606	15.008	15.9529	18.1677	16.2959	14.6896	16.1495	16.1094	16.5019	16.4184	16.6533	17.9399	17.4679	16.2164	16.8296	17.2105	17.0884	17.4683	16.5553	17.5614	14.5315	15.6407	16.8221	17.2476	17.6351
A0A075B6Q5	13.6657	14.8717	14.2462	15.0054	9.95039	10.4746	13.5433	12.6091	10.8007	9.62859	10.847	9.59003	13.116	10.0987	12.9714	9.27772	11.0334	10.238	11.5707	12.9812	12.3428	10.0631	11.3332	10.393	12.8503	10.9557	13.1652	11.1195	12.9494	12.5813	12.6253	13.1155	12.4309	11.474	12.8879	13.578	10.1466	12.0432	10.7409	10.1397	14.2533	12.3114	9.67746	12.5084	10.3584	12.0003	13.4684	10.06	11.3041
A0A0A0MT36	13.436	13.3379	11.3926	13.509	9.5556	9.4896	9.39749	9.51239	10.617	9.66502	11.3114	13.8908	7.40379	11.8606	9.17614	11.4902	11.4036	9.67948	9.49426	10.5038	9.74982	10.4647	8.33802	10.445	9.39802	12.4381	9.30059	6.92393	11.3274	8.01979	9.3488	8.67538	9.00817	8.61476	10.98	10.5969	9.93557	10.2732	11.3066	9.70174	9.30092	9.68641	9.30571	9.61866	10.212	10.2479	14.8858	NA	10.8063
O75556	11.7849	12.2614	8.90224	16.7622	10.2306	10.991	16.1628	10.2511	10.2299	8.85071	11.9872	10.2313	10.8944	10.8435	8.90359	12.1121	10.9635	11.5711	NA	10.1218	10.5876	10.1698	11.3636	10.4382	9.87016	10.4093	9.07596	11.314	9.39879	11.5026	7.6885	11.9702	10.4379	10.8977	10.078	10.3376	12.3217	9.67606	13.868	10.4335	14.1308	11.0403	12.0667	10.3461	10.5238	9.87702	14.7555	10.573	11.1182
P02794	10.3067	10.3749	11.2459	10.6385	12.8618	11.729	14.1819	10.8561	11.5197	10.7684	11.4396	11.3802	11.2252	12.0112	12.0064	9.27843	11.2956	10.252	NA	10.4803	12.0629	11.4452	10.7255	9.90866	13.3721	10.1165	10.6728	12.6359	13.2982	10.474	9.73578	12.4715	12.4904	12.5403	11.301	12.1841	14.2179	12.673	12.1738	12.8305	11.7257	11.5593	12.4084	13.3949	13.7266	12.9154	11.6074	11.6544	11.5538
P00915	9.96439	12.3245	12.1408	11.1936	10.7228	9.69935	8.04149	8.66037	NA	7.91153	9.4422	11.633	12.0839	9.23493	10.6631	10.7637	8.84585	NA	NA	NA	8.29372	NA	10.3913	9.06323	9.35003	10.7141	10.0486	11.1809	10.3366	10.2396	10.0969	7.9699	9.99192	8.74268	11.4918	9.41524	10.0761	9.45577	9.98583	8.53209	10.85	9.3081	8.77989	9.6286	7.88663	8.78548	10.2994	NA	9.51199
P01599	14.4241	12.7213	11.5208	15.7549	10.1149	11.4124	15.0424	11.8289	12.1693	10.8167	10.4339	12.9565	11.7422	11.6235	12.0221	12.7082	11.6388	12.4368	11.7412	12.3327	11.8041	12.8538	12.4314	12.8702	9.57609	12.1615	10.0603	11.519	10.859	10.9917	11.3755	11.3906	12.2887	12.0514	12.1811	12.9937	13.2852	13.0376	12.105	12.5078	11.9454	12.58	12.0152	10.1922	10.8489	10.9906	11.1248	12.2047	10.2285
P01766	13.8518	14.0556	12.6589	14.2554	12.5819	12.992	15.7757	12.1181	13.4389	12.005	13.0465	13.1239	15.2322	13.8438	12.5459	12.8188	13.3365	17.0454	12.9763	15.4379	13.3889	13.7972	16.083	13.2095	13.615	14.28	14.8926	14.9792	12.2124	15.4013	13.8451	14.7407	13.4323	13.4209	15.3302	12.1664	12.4531	11.4511	14.128	13.3302	13.1457	13.5141	11.0441	12.2059	12.1764	11.6535	15.7631	11.629	12.9121
O43653	8.97277	10.2402	14.4062	9.88862	10.619	10.9325	9.61647	8.39011	13.3566	8.88854	11.2581	12.0676	10.9274	10.3842	11.6763	8.55433	11.9257	9.74189	11.5584	12.7562	8.78361	12.7646	8.58861	12.4061	15.0145	12.7625	9.70967	10.1278	8.79861	8.64423	12.5195	12.5949	9.44086	10.574	11.0864	10.9296	10.5551	9.46427	10.3063	11.2662	12.9205	11.9247	11.1168	9.02567	10.3832	11.8806	11.3888	9.90296	8.62571
P23142	12.0329	7.72569	10.2161	9.22375	9.65896	11.3508	12.2508	11.3586	11.2693	11.9932	8.31436	10.0026	10.1141	10.0157	9.57344	9.90583	9.68743	10.1977	9.74827	11.4942	10.6139	10.4706	NA	8.79452	9.33768	10.6734	9.81562	10.5517	11.8208	9.72549	9.74459	11.2338	9.65363	9.46209	9.00671	11.9334	10.4009	12.8248	10.3787	10.3473	9.88686	8.49944	9.41134	11.004	9.27959	10.6071	10.6555	9.74363	9.74282
P24071	9.78461	9.25576	9.34225	8.86886	12.173	13.3807	12.6532	9.61619	NA	9.04409	8.83965	9.79291	10.1124	9.22576	8.64575	9.11583	9.81544	NA	NA	NA	9.32047	NA	10.1397	9.79772	14.0891	8.6837	8.72135	8.97598	9.19275	8.78213	12.1457	12.6758	9.14377	8.99898	9.45813	9.02298	10.1147	8.93712	9.71198	9.8625	8.48402	8.99504	10.0475	NA	12.5034	9.48641	8.15744	9.1006	11.0889
O76011	11.8032	12.0854	12.6937	13.4421	12.9462	13.9087	14.1229	12.2215	13.7171	11.0448	12.2736	12.865	13.2403	12.4183	11.9843	15.172	13.4897	13.7293	13.3615	12.27	13.1434	13.6783	12.6836	12.454	12.6686	13.0378	12.9785	13.1104	12.7445	11.4808	13.4048	13.2651	13.7002	13.0891	12.9558	14.3256	13.1547	13.7213	13.4829	12.8933	14.4753	11.8383	14.5093	13.8111	13.5482	11.6257	13.7384	11.6595	14.0138
P40199	12.2402	11.0625	11.8708	10.8674	13.0744	12.9872	15.4205	14.1398	13.3915	11.8497	13.7401	13.5311	13.477	13.1808	13.7656	13.086	14.0742	14.5118	14.4488	13.7528	13.3221	15.5276	12.6637	13.0083	14.4075	12.5908	13.0972	14.5644	12.86	13.9045	11.7825	14.9876	13.613	13.6145	14.9569	13.1767	14.7846	12.339	13.1351	12.6168	13.2809	13.4064	13.4054	13.4469	12.8344	13.0151	14.5565	14.5991	14.1818
P04430	12.6803	10.643	12.5989	13.8215	10.917	10.8134	12.158	12.0063	12.4341	11.8765	10.4566	10.7824	12.7213	10.454	9.03784	12.1777	11.7339	15.4167	12.3055	11.7349	11.583	11.2468	12.1598	12.0184	11.305	10.4259	11.831	12.7218	12.8705	12.5893	11.2477	12.443	11.343	11.6406	11.2391	13.2557	11.6392	10.9187	15.9908	11.8485	10.8626	10.8265	10.9147	11.3988	10.9804	10.8399	11.741	11.5589	10.9358
P63208	12.7571	12.6776	13.1356	10.2123	12.0875	12.5701	13.0123	10.7982	12.911	13.2971	13.5474	14.3251	11.4014	11.9473	12.2894	13.944	13.2648	15.5362	13.6047	12.7698	13.0824	12.6429	12.6652	10.4562	12.6554	11.2313	12.6096	15.4589	12.7529	11.5832	10.356	12.7276	10.7788	11.2966	11.4861	11.9589	12.8024	11.7873	11.5823	11.2632	12.7632	10.1117	11.3173	12.397	13.1426	11.0717	13.0189	10.3163	13.5836
P10586	12.0272	11.6301	10.8709	11.302	10.5325	9.0396	13.2206	9.30388	10.1844	7.51168	11.019	10.9347	11.3819	12.041	10.6792	10.4424	10.3362	NA	NA	9.41992	10.2809	10.3221	11.4748	9.42811	9.97991	12.6929	10.4808	10.1399	8.80618	12.0699	11.1297	9.02885	10.1736	9.70539	11.1155	9.60486	8.97619	10.2677	10.4423	11.0688	12.3408	10.2794	12.3789	9.61551	12.47	11.2645	13.4899	9.09457	14.9462
P07900	12.1728	12.804	13.4538	11.9587	11.1544	12.352	13.5426	12.9879	12.5445	12.7653	12.8645	12.9267	13.674	11.8279	14.6279	12.0538	13.5157	12.6095	13.2957	12.5223	12.6489	12.2173	13.6134	12.2643	14.2235	12.1239	12.5523	13.9722	11.8049	11.8854	11.6992	12.0764	14.0112	11.2521	14.1172	11.7618	13.6436	13.1388	13.0843	13.1301	13.6764	11.3022	11.9431	12.6244	13.9518	13.064	14.1231	13.1804	13.5318
Q04118	9.06302	8.93245	12.1107	11.5347	13.983	9.07182	10.9588	8.25055	12.7885	13.2133	7.93265	8.62726	8.04458	12.0309	8.76234	7.06362	10.6996	11.9804	14.9706	9.55207	17.9042	9.97937	7.83583	8.73448	NA	7.09202	7.83204	11.5338	15.4252	10.0643	8.58311	12.7982	13.4627	8.83414	8.90566	17.219	13.9377	13.3921	14.2406	15.3089	7.85805	9.77306	8.86203	15.7421	15.8204	14.4479	11.3593	NA	12.8429
P15586	12.4301	11.5352	10.9059	12.1248	12.6736	11.7347	16.0126	11.0185	12.2179	11.4481	12.4052	12.7958	12.7459	11.8489	11.8586	13.1384	13.705	15.2396	15.7604	12.0622	13.0723	14.3864	11.871	12.0581	12.8626	12.5057	11.9002	14.4135	11.9691	12.8727	11.9451	11.4786	12.9919	12.408	14.8917	13.7228	11.942	12.9581	13.3255	12.361	14.9585	13.2059	13.9979	12.4858	12.9132	14.0492	12.9886	14.5797	12.7449
P08637	14.4505	10.5451	11.4307	10.8575	10.9014	11.4684	11.9507	11.2109	9.92044	9.91486	11.1234	11.0701	11.1024	10.6057	10.5556	8.10547	10.4156	10.5567	9.2763	9.53522	10.4574	10.288	11.5827	9.81242	11.3506	7.89097	10.0336	10.7461	11.5097	10.0993	9.0468	12.2619	11.754	10.6863	10.7017	9.01318	10.5205	13.1182	11.9455	11.2499	14.1617	11.5449	10.7177	10.3664	13.8942	11.3378	13.9143	10.7588	11.1232
P0DP09	15.5911	11.6138	11.0685	9.65139	9.96768	10.8817	10.2569	10.4051	9.82723	10.19	10.9835	9.95529	11.7412	10.7859	12.2375	9.62696	10.7029	9.86653	NA	10.5171	9.96172	11.2546	9.12466	9.45358	10.9624	11.6138	11.254	9.70009	11.5045	11.5814	10.5826	9.8189	11.2523	11.5935	11.4008	9.59865	11.123	10.4212	12.0767	10.4815	10.8487	11.5661	9.45001	11.6126	10.0418	12.0439	9.09187	11.5179	10.5325
P10644	11.359	11.8082	9.75091	13.1059	9.6298	9.66718	8.21757	9.9023	10.3414	10.6827	8.91799	12.0144	10.1183	10.2055	10.5328	10.9046	10.6081	NA	NA	8.87312	11.0643	13.2612	10.5979	11.1768	10.3769	10.4077	10.3863	10.6848	8.68425	9.36604	9.65579	9.15033	10.9381	8.28132	11.477	10.378	8.5957	8.515	9.33483	10.5597	9.87273	10.112	9.67379	9.30348	7.89508	9.80097	10.8217	NA	10.4204
P08236	8.27659	10.0308	9.89962	11.5967	10.4617	9.42943	8.52047	8.57433	10.0867	8.56982	10.3444	11.2536	8.87774	10.1305	10.1067	10.8049	9.76974	9.58857	NA	NA	8.7441	9.31979	8.80913	9.81737	10.9654	9.33769	12.1723	9.95795	8.76593	10.3621	10.3662	11.8086	9.10498	13.0236	8.87674	NA	9.91887	9.36522	9.35465	10.7497	11.0199	11.407	11.2745	9.04046	8.45375	11.5811	11.393	9.80452	10.979
Q8WWY7	9.18459	9.43672	11.216	10.6416	11.5389	11.9284	11.4856	11.5326	13.7909	11.8275	10.6852	10.4341	12.7566	10.5905	11.1124	10.7797	11.021	9.96298	11.826	10.4496	12.2123	11.8038	9.87928	10.5715	10.9379	9.52181	9.80444	11.6125	11.9941	10.3	11.2695	10.7429	11.6533	10.5119	12.5992	11.6763	11.5284	11.604	11.1474	12.1869	9.80693	9.66176	9.83056	13.225	10.9826	10.3748	9.94191	12.0165	9.59828
Q7Z7M9	10.049	10.2484	8.1364	9.25809	7.94251	10.3883	10.7444	10.0772	9.19014	10.6376	9.68435	12.9456	11.936	11.6657	10.4319	12.1066	8.791	10.3856	9.67005	9.47753	9.56386	8.02107	9.54578	10.3974	11.0854	10.9353	12.6439	NA	9.34076	10.0619	10.1326	11.0982	11.8507	11.3483	8.02023	9.01394	9.94109	11.5771	8.92887	8.94461	7.89326	8.20301	8.76083	9.62508	11.0104	9.18114	8.78838	9.67642	10.4466
P19105	12.575	13.7327	12.8033	11.1659	12.5414	11.7334	12.432	11.6973	13.2165	13.2337	12.5131	14.3805	13.4121	11.6335	12.0504	12.0661	13.1204	12.6645	12.4343	13.0899	11.903	13.2013	11.5372	11.8702	12.0812	12.148	11.3767	13.1942	12.2076	13.5993	12.7053	11.0392	10.9098	10.9633	12.8301	14.2332	13.5355	10.9797	11.6545	12.1279	12.5691	12.3063	11.952	12.9458	11.0921	11.0351	12.5614	12.8467	11.1596
P21333	14.4963	14.4732	12.7781	12.8093	13.9919	14.6924	14.5275	13.3672	14.2266	14.1032	12.3717	14.9353	12.9829	12.1023	12.6241	14.597	11.5122	14.8599	12.9924	15.1348	14.9918	14.592	12.6374	14.6919	13.9673	14.6655	14.1667	13.1499	14.1578	12.5891	14.3169	13.3801	13.1615	13.2843	14.737	14.9444	13.6232	12.0085	14.5049	13.882	12.5528	13.1599	13.6169	15.4368	15.9451	13.7488	13.8783	14.2594	12.1222
P11047	11.5954	12.7856	11.2532	11.0103	14.8007	11.8904	12.5224	11.8018	11.927	11.6404	11.3126	11.195	11.2812	9.99224	11.8673	13.0594	13.9516	15.1415	15.2301	12.5552	12.7843	12.6985	11.5201	11.8546	13.3263	11.2392	11.7067	12.9742	11.7076	12.603	12.0694	13.2401	11.9978	12.758	11.622	14.5052	13.5415	13.8053	11.9648	14.3872	11.1938	11.8177	11.9106	13.3658	10.1417	11.4108	12.2539	11.4017	10.8229
P11169	11.6704	13.2643	9.52338	10.3456	9.98786	7.81733	8.08966	9.03125	11.0078	10.5599	12.1202	10.3271	10.8907	11.3045	10.5053	9.32592	12.0234	11.3377	9.89163	11.3249	10.194	10.9465	13.5599	10.376	10.6483	11.9651	10.6601	10.1939	9.61419	10.8259	9.91116	8.7413	9.59525	11.5675	10.3292	10.3267	10.1197	9.97201	11.4888	10.0957	11.1072	12.2747	11.9482	10.0944	9.76393	11.3069	10.5892	14.2277	9.93006
P11234	14.1178	14.8928	13.2399	9.79604	11.2656	13.9918	12.1711	11.1232	11.8409	13.1972	10.8821	15.5209	9.97484	13.3012	10.2389	13.8204	9.70785	12.8546	12.9882	10.8599	9.82169	14.7548	11.2555	14.3774	10.0109	13.8232	10.9287	10.8661	12.7184	9.9003	13.2116	12.7814	12.4031	11.4124	10.9226	11.1193	12.1239	13.8087	10.9939	10.2675	14.8112	12.9519	13.8329	12.0228	10.1627	10.6588	9.75009	13.0947	12.254
P13688	10.026	9.65223	9.34543	11.4327	15.6437	11.0026	14.3756	11.2043	12.043	10.9491	12.1603	11.4376	11.8099	12.8321	10.7976	9.67826	11.6757	13.7382	12.4524	12.3492	16.7253	11.4779	11.7954	12.6317	10.5653	9.65433	11.6096	12.538	13.3714	12.6537	10.8426	10.3169	11.276	11.7355	12.3055	14.0952	13.2226	11.7323	11.9389	13.6948	11.5417	11.4693	11.809	14.8935	13.8801	14.6969	11.9245	14.2148	12.1602
P31146	11.7174	9.09759	10.4145	11.5814	13.7457	10.3599	14.3752	10.5307	14.5025	10.9612	9.10407	13.1994	8.6863	9.04219	8.39919	12.9885	12.4599	12.8173	13.1854	15.3359	16.5763	11.708	9.12066	11.7972	10.5007	11.4527	9.29083	9.76112	13.2642	10.0572	11.9123	9.66618	12.301	10.1205	12.7421	11.0531	11.0994	10.6801	9.46052	12.2215	12.2621	8.407	12.1207	12.1074	8.38031	13.1787	9.98299	11.2964	11.5102
P30153	9.54305	9.38396	8.8989	8.27301	8.5931	10.5963	10.0247	8.71864	8.49805	7.25279	9.37711	11.3947	10.8999	8.89695	8.7465	14.7519	NA	11.3532	10.8664	9.48005	9.30484	NA	10.4614	9.91839	8.74165	10.1041	10.2078	NA	10.595	8.67585	8.56271	11.2237	11.0448	8.80769	9.86102	9.01271	9.28042	10.0719	11.7844	NA	NA	8.05065	NA	NA	8.30594	8.82889	NA	NA	8.70851
Q8WWA0	10.442	12.2668	13.0999	13.5973	11.2794	12.9207	11.7799	12.4055	12.792	8.82785	11.5347	14.6721	11.4857	12.8955	11.994	12.0315	13.4914	12.0965	12.6357	11.0028	11.0998	11.773	12.6897	10.728	13.0493	12.1139	10.233	13.0461	14.6085	11.6981	8.56719	11.506	14.1863	12.2908	11.3458	12.3821	13.524	12.9884	11.2076	14.3608	10.354	11.2402	14.5359	11.9671	13.3902	11.2869	11.9566	11.0845	12.9076
P22894	11.9203	9.84081	11.5406	12.0976	11.016	9.01525	11.1971	10.8746	10.7007	9.99393	9.74573	13.2214	9.6784	9.3729	10.1401	13.6541	9.06208	10.5464	11.3163	10.8562	11.1011	9.43456	11.0802	11.4475	10.6226	12.0385	16.0178	10.6851	10.3938	11.4726	10.8755	11.0411	9.65022	10.9399	10.7676	11.8187	11.1731	10.8685	10.7288	10.571	11.4482	10.5835	13.531	9.26315	10.9908	11.6859	11.7203	11.4746	10.4977
Q9HB75	8.69544	10.118	8.16261	11.1445	10.7744	8.74623	9.34368	8.38911	13.2726	8.68097	10.8862	11.8969	11.2336	13.3449	8.57601	10.4388	9.6264	11.6015	11.6057	11.633	10.3355	12.2374	10.7132	10.4846	10.8713	11.336	11.3922	12.8044	10.7466	8.61224	12.7947	10.5739	9.80738	10.2779	12.6665	9.10325	10.0562	10.2431	8.98832	11.0337	9.68148	9.82269	11.6184	12.2389	10.6565	10.6442	9.22343	12.6003	12.2095
P48595	12.726	14.3087	12.4716	12.3461	14.1269	13.5814	13.7167	13.3534	13.7795	13.7821	13.3545	12.7616	15.2659	13.1025	13.7156	13.209	14.1929	16.2363	13.6172	13.5917	14.6206	14.4858	12.7325	14.0837	15.3321	12.8645	13.9279	15.1253	13.8547	12.4284	12.7157	14.0254	12.4162	14.9822	13.6181	13.9063	13.85	13.0136	12.9665	13.3584	13.1156	12.3496	14.0262	14.5333	14.1011	15.0119	13.0099	13.9392	14.3188
P29350	12.4154	13.988	10.8668	11.0669	9.91212	8.51896	9.62495	9.24224	9.1496	10.899	10.5611	10.0303	10.2382	8.68861	9.91543	9.05577	10.1671	NA	NA	10.1175	10.2908	8.12367	9.02195	13.5814	8.09056	13.7558	9.46252	11.8211	9.32017	8.99852	9.06239	8.94274	10.0691	9.74046	8.1896	9.01529	8.31694	8.52799	9.34049	8.53221	10.441	9.00034	9.93334	9.04288	10.0868	9.19992	9.45108	NA	8.80258
P55064	14.3164	14.5282	13.6638	15.9774	12.6197	14.5938	10.8563	10.6515	11.2959	13.1827	11.1328	16.5648	11.5925	14.2792	11.7384	12.8084	10.4167	10.7191	10.3481	11.17	9.7314	11.364	10.581	14.7139	10.0013	13.5245	10.9905	10.1948	11.0395	11.4759	12.8481	14.6394	12.8274	11.6763	11.7442	10.3658	10.3748	9.63515	10.0704	12.1217	10.721	11.2202	11.8114	12.2621	8.16851	11.3462	10.7537	11.207	11.6604
P62917	11.5545	11.6695	13.0174	16.1207	12.1943	11.8863	12.9347	12.4227	12.7723	13.6514	12.5752	11.0524	12.2125	9.44623	11.6894	11.8805	12.1221	14.4204	12.8525	12.2412	12.3871	10.5607	11.5068	11.6296	10.9838	8.50757	12.0385	12.9206	13.0338	11.59	12.0361	10.5939	10.5629	11.676	12.2052	11.7716	10.9839	10.2715	12.7383	12.2002	12.5934	12.2418	11.9962	13.2821	11.8381	10.4257	10.5214	11.6571	9.73495
P55072	9.99581	9.8681	9.8806	10.2512	11.6233	13.9455	11.6259	13.6135	12.4322	10.2066	13.3505	12.6801	14.2135	10.871	15.2927	9.78775	13.444	12.534	12.7116	12.5156	10.9068	11.5131	14.117	11.9491	13.2468	11.0315	13.6083	13.7806	10.7195	14.3177	10.5808	11.4472	12.1947	11.2501	10.2646	10.6366	13.4484	10.946	12.2768	11.35	10.8633	11.5515	11.1969	11.0107	10.5437	13.7126	9.76665	12.2782	12.1869
Q01629	10.6586	12.097	8.96613	7.80903	9.04377	9.21374	10.3896	13.3041	11.5269	9.36921	9.52297	12.1105	9.68262	9.95111	10.6023	11.4451	10.6168	11.0037	10.4327	10.9293	8.8778	10.8405	9.68527	8.36835	9.41153	7.8508	10.0657	10.4052	11.4798	13.3247	9.29191	9.04379	10.6472	9.92178	12.4652	12.2142	10.0289	8.66321	12.4069	10.557	10.0515	10.1293	10.5459	10.7847	8.78012	8.52222	11.9074	11.0809	12.985
Q13614	11.9121	10.6723	11.4959	8.92087	12.7789	14.4417	12.3307	11.4103	14.1383	14.9693	13.9252	11.3495	15.2194	11.7662	10.5347	10.1965	11.1465	12.2547	14.6613	14.1074	13.2629	13.7996	13.3491	11.9952	13.1931	14.4854	10.59	12.7719	13.8039	11.3244	14.579	13.1541	15.202	15.5814	12.7214	11.7213	13.4061	10.7832	12.6437	9.3231	10.2204	15.824	15.5138	12.8496	11.1697	12.5624	11.1809	12.0956	15.4408
P84098	10.2244	10.1687	9.34713	11.8211	9.80343	11.8599	11.6535	12.1177	11.7828	11.3442	12.259	10.8404	14.4606	10.7576	13.4607	12.0711	11.7341	12.6851	11.5362	10.1541	14.1799	12.4437	10.6982	12.5399	14.5686	10.3879	12.8957	11.6244	12.3658	10.3628	9.88318	10.2135	15.08	13.0139	11.5982	11.8004	12.4786	11.154	12.676	11.9193	14.0541	11.6861	13.0184	9.13349	13.2783	11.4063	12.953	10.1379	13.3946
Q12913	11.8895	12.0411	12.1132	11.6078	13.6996	15.9156	13.7385	12.5269	13.9174	11.7775	12.6567	10.3394	12.6207	12.8812	12.5694	13.1994	13.0905	12.8886	12.9377	14.2357	13.7625	12.5126	12.2878	12.2491	14.3216	12.8397	13.4939	14.3877	13.5922	11.9031	12.3585	12.5738	13.3522	12.5236	14.058	13.1964	14.2303	12.827	14.1197	13.3828	13.8278	13.0434	14.6445	12.9804	12.0707	14.1024	14.9535	14.0065	12.9381
Q13822	12.7899	10.5031	11.8175	10.2883	12.0237	18.6629	13.463	11.8411	14.3492	13.1479	11.4254	14.2551	12.4507	11.1237	10.7643	11.5131	11.2343	12.8171	12.6087	12.6444	14.6372	12.3949	14.2652	9.09558	13.1056	10.7751	12.9319	13.4245	13.8814	14.0344	10.8748	11.2664	12.7215	11.1895	11.298	12.8408	12.7915	12.1463	13.6113	14.2506	12.5802	12.4841	12.5423	14.0133	11.6029	15.1032	13.7601	12.3885	15.4788
Q13451	11.4104	9.31507	7.63422	10.1628	8.73587	12.2435	9.96204	10.6188	9.48915	9.53227	8.73162	10.1114	13.2454	9.32357	14.0029	11.8654	9.75666	10.9802	10.0466	9.53665	10.1034	8.84953	10.9111	12.0313	9.30158	11.3073	14.4405	9.17693	8.81366	9.37601	12.8593	10.2923	13.8866	16.4748	10.2188	NA	9.59049	11.381	9.07143	9.71501	9.19362	13.0937	8.1471	9.02563	9.75443	14.7595	8.8719	NA	12.5312
Q13835	10.4102	12.2697	11.6517	10.8148	10.3962	12.8956	9.42406	11.1238	11.9086	12.2015	12.1604	11.303	11.9762	11.2155	11.0341	13.3479	14.1423	9.89038	12.4331	10.1126	10.0917	10.621	9.86608	11.151	11.0369	9.97696	11.5392	10.4651	10.8118	10.5078	8.96377	12.8757	11.115	10.3985	10.9135	10.983	10.556	9.70918	10.2162	9.88516	11.6162	13.1355	10.3906	9.50389	11.2247	10.2427	12.0981	10.3638	9.84808
Q4LDE5	10.0994	11.0942	12.6111	9.74022	9.13518	8.53971	11.0463	11.5311	11.5607	10.8346	10.7678	7.93591	9.91559	11.1388	11.5862	13.0167	10.6989	11.1663	12.1694	10.1647	10.8204	14.0058	12.8256	12.8524	11.3478	12.6015	13.1805	12.0712	13.0249	10.2996	9.84511	7.80954	9.31948	10.268	11.8835	11.0317	9.93095	8.87833	10.0129	10.9002	11.1804	11.3581	9.7953	12.3469	12.6974	13.4734	13.3765	11.8321	10.5166
Q24JP5	9.92193	9.4184	9.91707	9.20892	9.8818	8.53182	10.8157	NA	12.3974	10.5613	NA	8.37176	7.89403	9.16155	NA	9.31985	9.98368	NA	NA	NA	10.7808	NA	8.44088	7.73648	NA	NA	NA	12.5095	10.8442	9.0609	8.54479	9.49152	8.95629	8.71064	13.1139	9.60222	12.254	8.93821	11.7715	12.3909	8.79605	7.97819	7.77055	13.9047	9.89842	9.023	9.37362	10.1105	9.23116
Q86UD1	9.48528	12.201	13.2772	13.6281	12.2577	13.7841	11.3213	11.3218	10.3377	12.6141	12.0822	12.1368	13.9825	14.6305	12.1355	13.2744	12.354	13.1146	10.5461	13.9493	10.857	12.1492	14.2337	12.6155	12.775	12.5856	12.9185	11.0688	11.0611	13.7089	12.4508	14.3796	12.9621	13.0848	11.4732	11.2432	12.8289	13.287	11.654	12.8082	12.2497	13.9004	12.7038	11.9757	13.2713	12.2064	10.2918	11.3213	13.7049
Q8IZP9	11.8516	11.743	12.3171	12.2037	12.6581	13.8506	12.0096	12.799	12.7502	12.5688	13.0197	11.9574	10.9201	12.5971	13.0322	11.8546	12.9793	13.2578	12.9941	12.0575	11.5173	11.8961	11.4571	12.3113	11.7424	11.8526	12.1783	12.0378	14.7598	13.7831	12.7485	12.4996	12.7854	11.0027	12.9344	13.4322	11.1349	12.8626	12.9907	11.8795	11.7163	12.9991	12.8563	12.4717	13.0619	11.6629	11.1858	13.1134	13.7015
P68371	11.6923	10.1923	13.0531	11.5343	10.8487	10.4056	11.2479	10.5651	10.6862	12.5811	11.2037	7.84281	10.1465	12.1828	9.64793	10.2731	10.1453	10.9397	11.032	12.1591	10.0917	10.4954	11.8934	11.3656	11.8949	9.29153	10.3803	10.447	9.41329	10.1774	10.5952	10.2004	9.04691	10.136	10.7031	9.59703	10.1905	10.3993	10.1985	9.58324	11.0638	11.7885	10.9962	12.0253	9.47721	10.1516	11.9688	9.86306	10.1743
Q8NHM4	11.105	14.4628	11.639	15.6939	14.9359	9.24401	15.9627	13.2475	14.2455	12.2598	13.9463	10.512	10.3012	9.34548	13.3762	10.7347	14.1183	11.13	14.2449	11.3579	13.2646	10.6246	9.12457	15.4009	11.4141	15.1299	11.519	9.43422	11.1686	12.8035	11.1103	15.4882	11.419	12.1965	12.4253	10.8771	16.9544	8.14895	12.3693	14.3643	10.2344	15.0955	11.4987	10.4382	14.5801	11.9055	10.6605	13.5727	15.5339
Q8NHP8	10.6296	10.0631	7.9102	9.51018	10.1817	11.046	10.3914	13.9349	10.6662	9.21929	13.6474	8.7486	11.1219	8.96566	12.9909	9.69625	12.0934	10.7696	9.87539	11.5151	10.8266	9.86932	10.9578	11.3009	9.8351	11.8696	10.1288	10.0615	9.19708	11.6183	10.3683	11.8307	9.05368	10.6221	13.1429	11.1385	11.0938	8.92711	10.3662	11.3746	10.4107	11.3195	10.3854	9.61487	12.3123	13.5801	9.6166	10.2836	10.1857
Q92520	12.522	12.8649	13.0609	13.1953	12.0008	12.0244	11.4681	12.8028	10.065	11.8589	12.0124	12.6988	10.9781	10.3387	9.79585	10.8825	11.1887	NA	10.2562	12.1449	12.0579	11.5512	13.2879	11.2437	11.8004	10.1579	9.36886	11.1454	10.2882	10.9562	10.4505	12.4387	12.5266	10.678	11.3419	12.7059	13.4751	11.1614	12.2776	12.9123	10.8379	10.1157	13.5913	10.2302	10.2816	12.6823	13.9919	9.48136	11.9695
Q92673	7.9837	8.65191	8.40162	9.43984	10.6274	NA	9.51605	9.64818	10.7995	8.54695	9.70615	8.04521	8.21631	9.77045	8.90619	NA	11.508	12.0823	NA	NA	9.63561	10.2249	9.26858	9.47427	NA	NA	8.71576	13.453	11.0737	8.65358	10.4305	7.26729	NA	10.0526	9.45375	11.5173	9.09002	NA	9.91304	9.85688	NA	8.52892	NA	13.5638	10.4458	11.1888	9.33183	NA	8.61121
Q92887	16.67	14.2865	12.5927	12.4325	11.7681	11.7007	9.75863	11.6086	9.68261	11.3862	10.5068	11.5934	11.7495	10.1264	14.0772	10.8349	11.0272	12.3336	12.3057	12.1868	12.5519	13.6013	10.2745	14.1154	12.1845	11.6283	11.5395	12.8222	10.4673	13.6162	13.5523	12.7046	11.3724	11.7099	11.789	10.6221	11.6952	13.3383	10.2738	12.4467	11.0289	11.4815	10.6912	12.1085	13.6492	9.82633	10.7297	12.8116	10.8351
Q96C90	10.626	8.25506	8.09146	10.7056	9.3174	8.99959	8.70056	12.0303	NA	10.8287	12.3362	10.6609	14.622	10.1813	12.2807	12.046	10.0952	9.93344	NA	NA	9.36728	11.4683	12.9602	10.0756	10.2088	11.1968	13.7071	NA	NA	10.7398	9.32613	9.24999	11.8547	12.4774	8.90164	NA	11.4845	12.636	NA	10.0286	NA	10.3583	NA	11.0364	12.1548	11.7618	7.86076	9.56952	10.2051
Q96P63	12.0534	12.2358	12.7932	12.5362	13.4368	13.1423	14.4301	13.2657	15.0546	11.8165	16.0389	12.2738	12.8373	13.7025	14.3267	14.0932	13.8744	14.4725	16.2891	15.1516	15.7253	16.008	13.874	12.3759	14.1825	13.5298	12.6978	14.2042	14.4866	13.3527	12.222	14.6584	14.8703	12.6973	15.1012	14.9939	15.8934	13.0041	13.6822	14.7369	14.0837	13.6999	14.2822	15.0289	13.9974	14.5659	14.581	14.3606	12.8631
Q9BYR8	10.1041	7.8093	9.84804	8.49493	11.7273	10.9657	11.6202	10.5993	11.4565	10.1728	11.5034	10.9375	11.5271	8.7005	10.6774	11.8853	11.6078	11.6424	11.3625	11.0028	10.6801	9.42254	12.0107	11.6246	10.9414	10.9271	12.2103	11.2176	13.1576	11.4317	10.5052	10.8421	11.7968	11.3566	11.0693	11.2825	13.7835	12.4241	11.0911	11.751	11.6674	10.9764	9.97148	12.4656	12.8622	12.2739	11.3505	11.8672	9.56123
Q9GZP4	12.3326	12.0453	13.7325	11.7929	14.2942	12.7317	12.6768	13.8039	14.8882	13.5842	13.3705	12.0184	12.745	11.868	12.7301	11.6809	14.434	13.4229	13.3601	12.7759	14.6598	15.2258	11.6128	11.9335	12.9543	13.7387	13.5154	13.624	13.4964	12.6769	12.3347	12.7079	12.7956	12.2931	14.6228	13.8861	13.0967	13.9544	13.2419	13.9036	12.9314	12.3236	13.1087	13.9803	12.3105	13.4475	12.9009	13.0881	12.5498
Q9NZP8	13.3272	8.72395	9.15615	13.4728	10.9089	11.4143	12.9538	10.2541	10.2591	9.42884	11.6664	11.1168	10.7165	13.3832	9.78924	9.76058	13.4582	9.82842	11.5252	15.6594	10.8517	12.145	13.2318	9.1006	13.683	11.8116	13.6593	12.8279	10.6683	12.941	13.4316	12.9155	10.3564	9.44268	10.9959	10.4719	11.3424	10.696	9.0428	13.3715	11.7433	13.9391	10.2462	10.6114	10.6087	8.81536	13.2631	13.3637	11.7992
Q96L46	12.4344	10.0976	9.59282	12.0692	11.9749	10.2115	11.88	10.6409	11.2283	7.68394	9.60756	7.54467	9.57796	10.195	9.98579	10.3736	10.617	11.4579	10.3833	8.78278	9.9656	9.46464	8.72313	10.7961	11.4422	8.23298	9.33469	13.0349	9.74092	10.0522	9.78274	8.90259	10.6597	9.58088	9.81369	11.172	11.0223	9.19693	9.8003	11.2677	11.0727	9.20335	10.036	9.61799	9.38544	10.6848	10.4006	9.77318	10.5548
Q99102	15.6369	9.74901	10.7249	14.1621	12.3791	10.0322	9.76364	10.7858	11.1835	11.6624	11.4756	15.3256	9.30944	8.83205	10.2094	11.0665	11.3922	13.1367	12.9731	13.8003	13.6392	10.7743	11.0501	12.5632	13.889	11.6421	8.5378	14.958	11.8876	11.0534	9.53055	8.83149	9.77252	11.602	12.875	12.3111	9.75819	8.25108	11.0707	16.0165	8.77994	11.0757	11.0203	12.186	12.4664	16.1309	10.163	11.6295	11.1315
P08519	9.1336	7.70758	7.35536	7.92007	10.6063	9.54314	11.6523	8.99625	9.79068	10.5534	9.64211	11.1245	10.0904	10.1147	11.5152	13.3541	12.0992	11.7042	9.89599	11.4867	9.79072	11.0378	9.92258	9.21091	9.42655	10.3812	12.009	9.65992	11.2592	10.8091	11.0919	11.9215	10.7849	11.0906	11.8018	10.5273	10.8253	9.84342	9.59186	12.7115	13.3176	9.59167	11.3238	11.6853	11.7958	11.1869	10.301	11.4124	8.62729
O15162	7.6644	10.3462	8.74734	10.2628	11.1239	11.0332	11.6257	10.5186	10.6897	10.04	9.79531	9.68543	9.31221	11.2307	10.4371	9.16276	11.1519	10.5425	10.8065	10.4828	11.3055	10.4762	8.20301	9.442	10.9504	10.3035	9.07527	9.51656	11.2087	8.14291	10.2665	7.93937	9.5284	9.99567	11.0136	12.7623	9.64451	8.30066	12.2948	14.2478	9.84322	8.34899	7.86964	11.4931	11.1495	9.73283	11.0007	11.7104	10.3361
Q6UWW0	11.983	9.81583	12.7751	9.62015	14.3292	12.9998	11.2341	12.3651	13.5579	10.8919	9.6528	10.7221	9.08302	11.0459	13.8836	12.2267	9.53529	15.5592	10.1169	10.4959	10.9697	11.2022	13.2072	11.538	10.7074	11.0649	15.0008	14.6434	10.4062	18.5699	11.3568	10.8602	10.8117	12.8899	9.90021	10.3386	9.80621	8.76029	10.2706	9.32958	9.57865	10.9816	10.611	11.0846	10.5197	10.4852	9.63927	12.4643	12.4875
P54652	13.0267	12.6903	10.5002	8.03325	11.5299	11.4294	10.3914	10.993	11.7846	9.24188	12.4576	11.9583	10.0912	11.3849	12.3097	13.214	12.6079	12.2163	12.4159	11.5344	11.2494	13.952	10.5643	9.7073	10.2719	10.8416	12.7692	11.3402	13.3713	11.1346	9.44991	8.94526	11.7363	11.5893	11.9544	11.2454	9.85092	11.3394	11.0085	12.6974	12.9692	11.1118	11.5841	9.81471	11.1373	11.753	12.0196	9.58981	9.2013
P18054	10.0494	10.8152	10.7001	8.20963	11.0668	9.61187	9.70924	11.0091	10.8654	10.8317	11.5783	9.01659	13.4305	11.401	12.9802	8.65677	13.7331	12.6786	10.7348	13.0115	12.2295	9.03721	13.0584	10.2432	14.9957	12.301	11.1204	13.8727	12.4216	14.9496	12.2796	9.0849	10.8035	12.3543	11.9644	10.3405	11.833	9.63164	11.4089	9.54298	9.18286	9.26071	11.5474	13.3796	11.6345	15.2635	13.4691	10.7869	11.258
Q9UI42	12.2951	10.7967	10.2108	10.1699	11.7944	10.0007	10.0439	11.3808	13.1087	11.2596	11.3722	12.2796	10.4019	11.9021	11.6695	11.996	11.0734	12.7975	13.0189	11.5461	12.2573	11.802	11.5891	12.0464	10.4969	11.7477	11.2968	15.1014	12.6938	11.0109	11.4311	12.5235	11.0177	10.466	11.7109	14.0631	11.8431	11.206	13.8442	13.4362	9.76982	10.8126	11.3618	12.5906	11.2385	11.3395	9.30839	9.52035	10.6205
P06865	11.3804	10.4821	9.60844	12.8229	10.0912	12.3891	12.7458	13.9217	13.4836	12.0407	10.0258	10.3846	10.3418	11.097	10.802	12.0372	9.49763	10.8208	14.4402	11.3559	12.3716	8.87012	12.8143	8.56013	11.5337	11.6872	10.4781	12.1757	12.6407	9.69982	12.6902	10.6404	13.0534	10.9814	11.3201	10.6046	10.6845	9.61102	11.2451	10.6478	13.3152	12.2893	13.3955	10.341	12.4879	10.3427	9.48013	14.1229	9.8209
Q53GD3	10.8844	9.19074	8.45406	11.9418	12.8634	12.3643	12.3599	12.104	9.61278	10.6008	13.2816	10.6063	14.655	10.4514	12.6319	9.01272	10.0071	11.3965	13.8803	12.0628	9.31536	14.098	14.9163	10.3788	11.8752	10.332	14.0928	15.1046	13.0864	12.9955	8.86895	8.93753	14.9192	13.36	15.3351	14.7003	10.4725	13.3664	13.9595	12.4591	12.4973	9.14369	12.7676	10.8891	14.5543	13.5828	11.7662	12.5854	13.1573
Q9Y333	9.23399	12.9634	11.0183	9.2752	9.25385	7.93677	8.65616	10.1297	8.69686	9.58771	11.4548	11.0573	9.86967	11.1856	11.4797	9.51468	10.0133	10.6509	NA	10.775	9.93274	9.88354	11.1916	10.2146	12.0428	8.35215	10.6008	11.1489	9.75163	10.1541	10.1525	10.1047	9.08573	10.8788	10.2001	9.59897	9.7992	11.8002	9.94356	8.98283	16.516	9.87069	11.3165	10.3016	8.81078	9.97964	14.5169	10.6784	9.03859
P20810	8.63288	10.1571	11.8567	8.98965	8.61095	10.4439	8.50567	10.4215	10.4405	9.88931	7.54686	8.86801	10.1699	8.5628	8.93658	8.69939	9.43379	10.0056	NA	NA	9.31236	9.86564	9.05928	9.96564	14.6456	8.52383	7.30875	NA	10.3319	10.9312	11.8736	8.62578	8.88069	10.4139	9.30143	9.01464	9.61828	12.7611	8.92146	8.52021	NA	12.3678	10.707	10.5603	9.69736	9.49412	8.7618	9.65819	10.0224
Q6UXD5	10.1255	10.3914	12.5492	12.6962	11.3677	11.2987	11.766	10.9325	9.30465	10.0418	9.76273	9.48144	11.201	12.4488	11.8838	10.5703	10.534	NA	NA	9.12295	11.7416	10.4145	9.72316	9.60873	13.0767	9.62538	12.3523	9.17454	10.1351	12.1295	12.1919	11.7049	11.7482	10.1186	10.5572	9.74179	13.7974	12.3282	11.9253	9.57329	11.2258	10.0881	12.8366	10.4987	14.0512	13.441	12.1678	10.8989	9.75204
P24855	11.3543	13.2133	8.58298	12.3408	12.2447	12.4403	9.87418	11.7738	15.7454	7.6469	11.166	10.0323	14.3819	13.6284	8.97068	13.9642	9.93749	9.98056	10.631	9.53599	11.5363	10.2461	10.5724	11.3426	12.789	12.4812	10.2544	11.3696	9.46973	9.69552	10.465	12.883	12.6908	9.68907	9.16497	10.2514	9.42226	11.8495	10.2585	12.8337	11.4494	9.2959	10.7121	9.60821	12.7815	13.5536	10.9142	11.3373	10.2847
Q9UBD6	13.3	13.9396	9.54759	12.9748	9.37136	9.71127	10.3654	13.5336	11.1376	8.86716	14.4008	10.7248	12.6506	13.8327	11.5843	11.6111	14.0607	11.6017	11.6032	12.9573	14.2258	10.1578	15.8661	7.5246	9.9808	9.51839	13.6462	12.9619	12.5324	10.6058	13.2671	10.2572	13.1654	13.7377	10.7859	12.6394	13.6105	10.9542	9.84969	10.4226	9.77976	10.5748	11.2181	14.4494	10.1911	9.17615	12.8462	10.0851	10.0706
P46108	11.5956	11.7866	10.5994	10.8494	11.6445	11.8511	11.8163	13.1415	10.6612	8.8584	12.4478	11.6752	10.8949	11.402	12.6351	13.4464	14.2651	11.8769	15.475	12.5805	12.5994	13.5438	11.7365	11.6426	11.3324	11.9581	10.8498	13.463	11.7815	11.2214	11.7254	10.0993	11.5088	11.5278	11.4922	12.9382	11.2853	10.7366	12.9543	12.9213	11.4866	13.6813	12.3698	14.6847	13.0808	10.2194	12.9838	10.8811	12.0386
Q03001	10.2325	14.0444	8.7602	10.7481	11.942	8.44096	13.4961	12.8637	12.6453	9.39051	11.5811	9.97502	13.0703	14.6972	12.7511	9.92728	12.7397	12.1022	10.4931	11.3384	11.874	14.6768	14.214	9.93049	11.9452	12.0977	11.9171	13.5486	12.8277	10.3045	11.3302	8.22322	10.6957	10.4024	13.4784	11.3357	11.3613	15.2765	12.7897	9.4177	12.4283	15.5623	11.2887	12.4687	12.8152	12.3611	13.4525	12.6461	12.25
Q9UP38	9.03688	9.79885	11.2089	10.0158	10.9957	10.7996	10.5083	13.0822	11.8408	10.2461	14.1333	12.9513	10.4386	10.6835	12.1327	11.9563	9.58919	9.93592	10.0104	9.53201	11.4754	11.2105	8.53143	11.4929	11.6718	12.6177	14.2803	11.3303	10.8816	10.4208	13.3484	11.1817	9.83784	12.3313	11.8983	10.2837	12.232	10.3656	8.79415	10.398	10.9302	10.1876	10.495	11.024	8.56093	9.06013	8.6212	10.8925	11.3833
Q03403	8.22455	8.95316	8.93731	8.68912	10.6412	10.3571	10.1571	10.8005	11.8825	9.26491	10.4765	7.74281	10.9682	10.2039	10.6797	8.08998	11.1616	10.4837	12.1255	10.7948	11.5384	11.1795	8.84125	8.1245	10.2143	10.5225	9.79683	10.2185	10.7319	8.69001	8.96571	10.8912	9.99967	9.31005	10.8855	9.4293	11.8587	8.06579	10.3897	11.4456	10.5721	9.62513	9.19169	12.0382	9.59194	9.89327	10.4909	10.0979	9.61572
Q9BS26	8.71806	11.5951	10.6759	10.2985	11.5392	9.75764	11.2764	10.9424	9.51755	11.2663	13.1384	12.1576	12.2547	10.7659	10.3651	12.0237	9.33054	10.5581	10.0839	12.3263	10.7514	9.18508	10.2113	12.5231	14.9256	10.3989	12.1706	10.5242	10.1315	9.34521	10.0493	9.42124	10.6081	12.1811	10.2194	11.3048	11.6467	10.643	11.0074	10.9241	10.7745	10.4534	9.63443	11.8328	11.4825	11.4626	12.7015	12.3396	11.4754
O76009	11.9312	12.0357	10.2505	7.6556	11.1087	13.1325	9.99674	12.5117	13.0278	9.82402	11.9966	13.1319	10.4134	11.0508	11.328	13.5104	12.3152	10.0054	10.0658	11.123	13.6839	10.9275	10.4021	11.0608	10.2213	11.7889	9.25771	10.9929	12.662	11.2102	11.3663	8.35998	12.4624	11.5759	12.53	12.261	11.2058	8.21847	12.3495	14.2774	11.3862	11.5592	10.6467	12.7634	10.2214	9.54318	8.45884	11.1685	12.2534
Q9UBX5	12.553	12.0957	11.3861	12.2473	9.47917	11.3173	9.72018	10.5983	9.6573	8.49861	10.6078	11.7131	9.85576	10.3773	9.85312	10.4711	10.1378	NA	9.08344	9.49803	10.3346	11.4657	9.48255	12.131	9.9627	11.1478	10.5363	8.98797	10.3528	11.499	10.1278	10.6998	11.2373	11.7458	8.87634	12.215	10.664	10.5153	10.3796	8.59415	8.90528	10.2275	9.28661	10.0351	11.2207	10.6426	7.99808	10.1723	9.1446
P07477	8.57274	12.6257	15.0058	8.99562	10.4277	12.5487	10.2491	11.2688	10.0932	11.4608	11.5473	10.9228	12.2343	15.0998	11.1436	11.4964	12.7948	13.424	12.1167	12.3349	10.14	9.42171	13.7295	8.73729	11.9001	7.70451	10.1346	10.8089	11.4896	12.3397	11.3542	10.9797	9.05475	8.89245	11.4512	10.6775	10.2049	10.8105	9.42527	12.192	13.6406	11.5702	9.06933	10.7416	12.6491	10.3439	9.00389	13.2525	13.691
Q13907	9.48761	9.31468	10.8684	9.48619	10.3443	11.0681	9.24124	9.53885	8.68497	12.285	8.73283	10.4212	12.3781	9.66253	10.769	10.794	10.4015	10.1553	9.50435	10.0823	11.865	11.6723	10.0048	9.84459	9.93661	11.5833	12.0987	11.974	8.76655	11.1686	11.5395	9.8192	10.4638	9.52843	11.7275	9.29479	10.3945	9.73283	8.35564	10.9118	9.79543	10.6869	11.7345	11.5555	8.8863	9.48741	9.50844	10.3665	9.25265
O43790	12.4537	12.2759	12.2836	12.3698	12.7481	11.637	12.4926	11.8608	13.2886	12.5561	11.739	10.9484	11.8592	13.1998	11.4351	11.7072	13.3027	12.0732	12.9983	12.6481	12.0637	13.463	12.0732	11.822	12.7298	12.5166	12.0771	11.0788	12.1085	11.5249	11.8232	12.152	12.1431	13.1493	12.3402	13.686	12.6942	11.9262	12.9492	11.8384	11.2681	12.1636	12.2114	12.653	10.5502	13.4039	12.238	12.8445	12.3595
Q92563	8.93285	6.85146	10.7273	9.18838	13.7445	9.3269	12.8933	12.4488	13.2525	14.947	8.68336	7.64042	9.5883	13.689	12.7378	10.7563	9.32039	10.9645	10.1336	9.41459	13.5606	9.33452	7.03681	9.28751	8.84302	7.18396	8.84357	11.233	10.4159	7.63046	8.8886	14.7547	11.4291	11.0149	9.01245	11.7314	15.4695	15.2227	15.6859	16.059	11.4965	10.7589	8.1934	13.5535	15.9319	15.6974	NA	12.3384	10.124
P01594	13.5821	12.9613	11.2907	12.7368	11.8998	12.5285	14.2295	12.0263	13.8387	11.8949	11.0983	12.0761	12.1304	14.21	13.1372	12.231	13.1244	13.1883	11.9178	11.7494	12.6994	12.5012	11.6523	12.839	11.7985	13.8398	11.8986	12.285	11.5832	10.5611	13.3744	12.9087	14.9479	13.966	12.9589	13.4275	11.4264	11.64	11.324	13.4472	13.0362	14.3285	13.4243	12.3694	13.6929	12.1647	11.5654	13.9784	14.9109
P14555	10.6533	11.6874	9.10612	8.76563	10.016	9.69037	12.1739	8.61474	12.4265	8.754	9.54472	8.83365	8.78151	10.0773	9.98602	9.16243	9.81822	10.397	11.4952	10.1051	11.4077	11.216	8.63761	10.7412	10.0677	8.9081	8.88252	10.4066	9.10102	8.56407	10.0631	12.7259	9.45928	8.64303	11.245	11.8709	8.85037	11.5812	11.4111	13.5153	10.1826	11.5666	10.4722	13.6239	10.1728	13.2397	13.1154	NA	13.0913
Q9BYR7	8.75544	8.24166	11.2867	10.5239	12.2602	9.26982	14.8384	10.3866	11.0498	12.384	10.3888	11.9326	10.9297	8.42029	9.59156	9.06002	10.8874	9.92446	11.5861	10.531	11.0957	13.034	8.98188	9.50395	10.0403	11.2326	9.94432	10.4686	10.973	9.26334	11.7085	10.6593	11.0284	11.3544	10.6839	12.2389	11.8678	11.2722	12.4788	11.6225	10.7571	10.8125	11.9847	10.3465	10.8159	10.6483	13.1589	12.3447	10.3615
P27701	9.07085	9.29021	13.1969	10.0387	11.9478	10.4506	13.5188	9.34096	10.7305	11.3521	9.54461	9.73719	9.00514	8.50313	8.50333	9.77144	11.8119	9.73513	10.4137	NA	10.077	10.5889	9.91445	9.49926	9.41224	8.58058	10.5921	11.0504	12.4963	9.6409	9.02818	10.1638	8.64351	10.1273	10.2249	12.6553	12.922	12.0407	11.8193	9.96001	9.09961	13.7193	13.2301	10.0319	9.78114	10.1316	8.45522	9.80346	12.7118
P13866	10.6148	10.9177	7.58064	11.3718	13.8903	10.8489	13.3253	11.0886	11.5831	9.68643	12.726	11.4245	10.5785	10.6052	12.47	10.0615	11.8426	11.2192	12.5243	11.0924	11.7177	10.983	12.5856	11.9763	12.9616	10.9435	9.07301	14.2534	11.1802	9.20902	10.5237	9.38492	12.9535	10.7173	10.8955	10.8201	11.3986	12.6734	11.3045	10.9232	11.9526	12.7349	12.1468	12.1034	10.5773	9.99066	11.0219	10.8879	8.3874
P35030	9.36435	11.162	10.3363	11.6757	11.374	11.7813	16.1123	9.76397	11.813	10.3367	10.6801	10.3302	10.9798	11.1454	11.1016	10.9136	11.1946	12.217	12.2265	11.1458	13.1054	11.8236	13.7302	10.354	11.4812	11.766	11.2996	11.4299	12.409	10.8517	10.6614	11.4223	12.2288	10.6566	12.2077	12.399	12.705	12.2434	13.0079	10.6122	16.9792	12.0595	15.4018	11.9947	11.1056	9.20272	11.0795	10.1219	11.08
Q06033	13.1389	11.0116	9.68607	10.856	10.703	9.80168	10.5407	11.6889	10.7296	11.0263	9.17858	10.5158	11.2762	10.1895	11.3761	11.3096	11.1964	10.0018	10.8833	10.6776	14.9729	11.2804	9.71809	9.30433	13.4994	12.2078	8.10678	11.4657	11.5946	11.6148	10.2859	11.4758	11.6474	12.1956	11.7822	11.602	12.4369	11.36	11.6776	11.125	11.9441	11.269	10.4052	10.8906	9.85038	12.4671	10.9857	12.2669	15.7426
Q96GX9	12.3546	9.43764	7.65867	11.8124	10.2525	10.4837	10.2602	10.8138	9.27554	9.49762	11.4674	8.84114	9.15714	9.49843	9.78876	10.6498	10.9883	NA	NA	10.1395	9.75837	10.6176	11.666	9.10002	11.5241	10.0127	9.5496	10.3111	10.3828	12.8643	10.2925	9.95079	11.1273	10.9993	9.19266	9.60247	10.2052	8.68969	8.94542	8.59861	12.236	11.5204	11.1858	10.0387	10.9776	10.4482	12.7074	9.17821	9.35836
Q13183	10.4219	13.0761	11.7534	12.9515	12.0089	9.03643	10.3645	9.88965	13.7241	11.9749	11.6142	9.4341	9.51015	12.1201	9.94072	8.21749	10.3946	NA	9.8543	12.9235	10.5636	9.92489	10.3783	8.25949	10.7943	7.69047	9.29882	10.3684	14.8831	9.67549	11.285	9.10372	9.18361	10.1187	9.92273	10.5977	8.524	10.0166	10.4509	11.6661	10.5006	9.15345	9.95286	10.3306	10.1307	9.6488	10.9066	12.7758	10.7025
Q9P0G3	11.017	13.2782	12.6317	13.6145	15.675	10.951	11.4857	13.0994	13.1032	12.8526	11.0809	12.7386	11.8538	13.3785	10.8926	12.6907	10.5044	11.3891	11.6575	14.8261	12.2978	11.2625	11.014	13.3346	12.9196	9.96808	10.8174	11.3855	12.1208	11.5507	12.1879	11.129	11.3965	11.3867	11.0061	11.4442	13.1425	11.0159	11.0376	13.3637	11.6125	13.5045	12.0932	11.3545	10.3716	11.9475	12.1062	11.499	10.2753
Q9UHX3	NA	NA	9.33051	9.93575	11.4353	7.47855	12.1716	9.9263	10.9371	9.85796	NA	10.1086	8.77898	9.51336	NA	10.9245	8.78768	14.8629	NA	NA	11.633	8.86801	9.37218	7.60629	NA	7.48742	NA	10.1832	12.4838	10.5942	NA	10.2982	NA	NA	9.03035	9.25265	10.9999	10.4542	10.0595	12.4565	9.21094	NA	10.1837	NA	10.6735	9.85033	10.262	9.41058	9.52045
P15531	11.6925	11.9356	11.9772	12.3623	12.6624	10.1273	10.0552	12.6684	12.7251	11.9985	12.3779	12.829	12.1452	11.5185	12.1302	12.4651	13.4304	12.2851	15.4516	13.8917	13.4293	12.813	12.3389	11.884	13.1007	11.7454	11.7011	14.0644	10.8798	12.5709	11.1164	11.2992	10.8143	12.0083	11.2201	12.288	12.909	12.1073	11.6582	13.7089	11.8577	12.8466	11.385	10.8749	13.4319	13.6035	11.0557	14.3163	13.2563
P08729	9.91267	10.2985	12.2615	10.1581	12.7664	11.4736	13.413	13.0526	12.3066	10.8065	12.2409	10.957	9.80409	11.5129	11.1408	10.3514	11.2366	10.2799	12.4514	10.8771	12.4484	11.9584	10.2123	12.1557	12.1176	12.5904	11.6677	13.6148	12.9131	10.8267	11.302	11.0666	13.5904	11.668	11.3108	11.3549	14.1025	11.0944	12.1314	13.8083	11.3222	10.5452	12.1199	13.2876	10.8359	11.8871	11.8616	11.3575	11.1742
P09237	9.90596	11.1579	10.0917	10.8354	10.2549	11.0867	8.41035	11.4092	9.28216	10.9118	11.3497	9.27432	11.6504	9.67735	10.8263	11.8471	13.2569	10.2377	9.78163	NA	8.7499	9.88437	12.1711	12.2797	10.0177	9.20357	8.66451	9.47258	9.11472	9.34577	10.6205	10.2951	8.98523	8.7336	10.5642	9.01751	10.5543	11.1674	9.75907	10.1279	NA	10.6145	NA	9.03832	10.981	10.5265	NA	11.5477	9.98933
Q12907	10.4622	11.2463	12.9289	11.6295	12.0965	12.8231	11.3549	10.651	12.0269	13.8282	10.4073	13.4238	12.7937	12.4073	12.3322	12.8968	12.5942	13.4647	13.158	14.1147	11.858	13.3169	12.7936	12.108	13.0628	10.5743	13.0815	13.3673	11.8591	12.5985	12.2897	11.2924	13.184	12.9206	12.2593	12.3919	12.1025	12.5773	12.2546	11.3495	14.2083	10.6331	11.753	11.7362	12.5389	12.173	11.707	11.7399	12.1405
P38646	9.44182	9.48518	12.5507	7.97261	9.13452	12.0002	9.62442	9.26924	9.18543	9.84388	10.0978	10.4229	10.1454	8.81856	7.68337	7.86694	10.7347	NA	9.61957	9.46631	10.08	9.10624	9.27804	9.69476	9.34659	11.5623	8.72547	8.87556	9.33262	8.65875	11.2514	10.9337	7.70808	8.54393	9.45127	12.9158	11.5059	8.65774	13.2572	11.0706	8.48174	11.8726	7.60984	11.0044	12.1564	10.5795	9.13814	8.71107	9.76302
P08758	10.9404	9.6886	9.69945	8.96181	14.4096	10.5256	12.16	11.7935	9.39556	9.49905	12.5261	10.9829	12.7628	11.0315	11.4228	9.99287	10.6436	9.64413	11.4757	8.72529	13.9312	11.5672	12.1685	12.8189	11.9802	9.07937	13.2673	13.6992	9.84187	11.1809	13.5442	14.029	11.3004	10.4173	10.2089	9.01734	13.3378	10.0696	13.9064	13.5563	12.3287	9.0738	13.0812	11.147	11.5079	10.6445	12.465	10.4792	13.3055
P49247	11.6849	12.6376	16.7515	8.28404	9.67585	9.21401	9.39983	8.37592	NA	10.9284	10.0992	11.3602	10.2574	10.8795	9.18489	11.7332	8.81587	NA	9.80073	9.50343	8.47955	8.47291	12.2469	10.8853	10.6259	8.97978	8.57323	NA	9.21783	11.3164	8.36416	12.7858	11.4992	10.3967	NA	NA	10.7821	10.3048	9.36964	NA	NA	10.1066	NA	10.0412	10.684	9.39755	10.0653	9.1176	11.4684
Q9P1F3	9.29376	12.4241	8.61073	9.30597	8.53658	10.1761	8.68661	8.15249	8.90564	7.88449	9.53359	9.83821	10.208	9.68998	10.3419	10.8216	8.87771	8.35639	NA	9.98593	10.0198	8.94037	9.83398	10.0015	NA	9.55845	9.34727	9.26854	9.30257	8.70599	8.90185	8.53221	10.6518	8.28454	9.43222	8.65136	8.23114	9.28557	8.63371	10.0123	NA	10.1769	NA	8.81634	8.94384	9.20982	NA	NA	10.2076
A0A0B4J1U3	8.83656	11.086	14.437	11.9643	11.0485	11.3727	9.28048	12.2585	8.20343	13.8063	8.60417	11.1671	10.6144	11.1276	11.0271	10.2615	10.3484	9.21199	NA	9.53254	10.0278	11.1025	12.4936	12.2079	11.7427	10.3928	11.555	11.154	9.80675	8.51937	13.1079	12.9524	9.01606	9.71993	10.9806	10.5997	12.774	11.909	10.6083	9.10368	14.1572	10.2217	14.3709	10.0259	8.71757	11.6597	11.6496	9.31835	12.5298
P41222	10.4278	10.9144	11.1787	12.8207	11.9611	12.6573	11.4747	13.5819	11.5542	9.40523	11.2578	11.7544	12.1163	12.1753	12.3342	11.3741	13.4315	11.1975	10.9467	12.6091	10.1367	12.3094	13.1305	11.1756	10.3229	9.61384	13.8724	10.8764	11.0977	9.26266	12.7545	9.62194	11.4595	11.3338	11.4446	12.1124	11.5564	14.0734	12.5364	10.5669	11.3799	12.3972	9.93525	12.0012	12.1893	13.2438	11.0547	11.9061	10.5946
O14920	11.4461	12.2591	11.7816	9.48836	11.1322	13.4181	12.6083	10.7421	12.8445	9.97008	12.2624	11.9949	10.3738	10.1442	11.9306	11.3602	12.6373	13.2484	15.2465	11.5078	11.3556	11.9085	10.884	10.3971	11.7543	11.7273	12.2517	11.649	12.8454	11.8144	11.5985	11.7008	9.27489	13.1631	10.5193	13.7314	12.1266	10.9391	11.3505	11.9017	13.3235	12.7848	10.7342	11.7508	12.0467	12.5432	11.3925	11.0661	11.4915
P46926	10.9818	11.5461	10.5115	10.6523	11.0647	10.5805	11.0825	9.90528	8.50949	12.7964	11.3579	13.9226	11.4306	10.0967	11.0108	11.0017	10.3614	NA	10.6655	9.54009	11.2986	10.4284	8.92004	11.3494	10.7952	11.75	10.9811	9.78487	9.81953	10.8159	10.0822	10.4956	10.5817	11.7337	10.7498	12.777	12.6171	9.74025	10.7409	13.7818	11.3415	10.3711	12.2889	15.5783	11.754	11.0922	12.0305	9.16802	12.6031
Q9H0R4	12.7182	11.3839	9.01169	11.7746	13.472	10.2258	15.2625	11.1211	10.9133	11.4586	11.391	11.6438	11.4797	11.1989	10.7624	7.94644	12.8974	13.8756	11.5429	11.2399	11.7208	10.2365	10.5	8.95335	10.513	13.3594	12.9465	12.0602	11.3131	12.7143	8.04697	12.3411	8.9807	11.2402	11.7422	12.9775	13.8328	9.47337	14.2068	15.7068	11.788	7.17847	10.2555	10.5831	11.1246	10.291	8.32847	13.1268	10.3939
P46939	11.0573	12.587	10.4017	11.3184	11.9133	12.4575	10.5879	11.4612	15.8631	10.4036	11.1797	10.8163	14.342	12.5504	11.5549	11.9441	13.3689	11.7539	11.7797	11.7388	14.7493	14.3567	8.79412	11.2449	15.2513	13.7966	8.20215	11.2767	9.4262	12.0863	10.5245	13.5579	15.3272	11.6782	12.1893	9.76748	10.4862	10.4002	13.3441	10.7819	11.6655	11.0083	13.0458	11.9872	11.6356	11.5612	8.48844	10.4361	10.7961
Q15833	9.95695	11.04	11.0612	9.95326	9.24288	13.2605	9.38565	9.66927	8.48035	10.449	10.6819	11.4995	11.4242	8.70643	9.54686	10.1081	8.82001	9.60674	10.5641	11.2361	10.2194	8.88675	9.6125	11.1213	9.38081	10.7384	12.1342	8.94722	8.25156	12.3441	10.286	9.7389	9.60059	11.0835	9.45961	NA	10.2319	13.1732	9.28529	9.16755	8.08388	10.6975	7.60303	9.0357	10.8703	12.6093	8.35308	9.89104	11.0042
P02649	11.9554	13.3682	9.72716	14.4137	9.65838	10.2353	9.64561	9.36727	NA	9.0019	10.266	9.92909	10.0823	10.5166	9.24493	9.74703	8.41825	NA	9.18671	9.93536	8.74209	8.89085	11.4319	9.82542	10.1584	9.56781	9.6367	8.95289	9.16498	12.1635	9.04427	9.41215	9.55822	10.9693	9.45967	9.15476	9.9165	10.4656	8.57495	9.5748	NA	10.5408	7.605	9.03851	10.0511	10.0548	7.36394	NA	11.5511
P19320	11.7993	9.87823	10.971	10.3942	15.4725	11.2997	12.2787	10.2284	11.5576	10.0957	10.6411	9.38966	10.498	10.4368	10.1699	8.07246	12.4477	14.3007	10.5878	14.3982	9.97559	13.2789	9.14946	11.2491	10.6077	9.93074	12.3388	10.9838	10.3473	11.9343	10.7745	11.2298	10.4621	11.9153	10.559	12.5236	11.5954	13.6269	12.4209	14.4862	10.2025	12.0399	13.615	9.93912	11.6363	13.4896	11.8208	13.9519	9.95593
Q86YZ3	7.73789	NA	8.53082	8.14105	15.5642	NA	NA	9.98189	11.2086	7.73905	NA	7.97539	8.16525	7.87163	7.36485	9.20919	10.0307	12.2963	15.7961	NA	10.446	NA	NA	NA	NA	6.94265	7.83078	13.7912	11.9599	8.95311	6.92283	8.82767	NA	NA	NA	11.2743	10.8355	NA	10.819	10.7939	NA	NA	9.60073	13.7016	10.1507	11.3091	10.0112	NA	NA
P06280	7.86938	9.12289	9.11904	9.80972	11.2009	10.197	11.2409	13.5778	11.1779	9.09713	10.5721	14.2555	13.1088	10.8207	10.8963	10.937	13.7724	11.3395	NA	10.7359	11.3733	9.42895	10.417	13.0017	11.2667	12.6894	10.716	10.1125	11.707	12.3302	11.7253	11.7329	12.9029	10.6978	10.898	9.78815	13.0359	11.5617	10.9929	9.3121	10.1624	10.2176	12.5444	9.14253	8.5636	9.92809	13.2519	9.35781	12.0474
A0A0B4J1X5	9.56337	12.7897	11.2816	11.7198	11.4781	11.3165	10.8577	13.9852	10.0176	11.0436	9.81808	13.2054	9.96529	13.4483	11.8724	10.9806	12.2094	12.4376	14.9792	11.7634	16.3035	10.6748	10.0073	12.6363	11.0692	13.6449	14.3932	13.1416	9.9869	11.4279	12.2459	11.6799	11.232	13.3447	10.8131	12.4725	10.6773	11.8935	13.4955	14.1144	11.3612	12.6176	11.5553	11.428	11.698	10.896	10.644	13.2912	9.9749
P33176	9.37515	11.0612	10.3606	10.5722	11.0452	12.0695	12.6415	9.04272	11.8452	8.64465	10.4421	9.9753	11.2487	8.54891	10.0534	11.0592	11.583	10.7737	NA	10.1008	10.089	11.6099	13.0218	10.8948	12.2129	10.6767	12.6143	9.71276	11.383	9.35188	12.5765	9.73119	9.10707	11.1119	10.0379	10.2754	11.4963	10.2938	8.95974	10.2267	12.0899	10.6947	9.6101	9.61521	9.18412	10.762	8.84046	11.0132	9.21694
Q3LI64	8.28673	7.94525	8.05849	7.23844	10.0048	9.59559	11.5516	10.1891	11.0189	13.3783	8.77799	7.46727	9.49093	13.4586	11.3481	8.00475	12.8191	10.4606	10.9536	10.3459	10.7295	11.522	9.03004	12.0303	8.86304	8.73931	11.1751	10.12	10.8148	8.95831	9.78065	12.407	11.2076	10.7622	10.632	10.9519	12.1865	9.97808	16.8779	13.3031	8.72121	10.6768	9.95518	12.4642	11.1562	9.58727	10.0825	9.66048	11.237
P01611	10.0758	10.5784	9.64048	12.1175	10.7103	11.9468	11.8441	11.8989	9.43346	8.61641	9.2515	12.5497	12.164	10.1938	9.59306	9.30348	10.0991	NA	NA	9.04039	10.0841	11.1032	9.36762	10.5046	10.0727	16.4174	10.8397	11.5985	10.126	12.1343	9.85255	10.5	12.586	10.8435	9.89493	11.191	10.7344	11.0714	9.77802	9.68666	11.5539	12.4378	11.8772	10.0326	9.47273	9.12814	10.3306	10.411	14.4654
P63098	12.4653	10.7379	11.2565	10.4645	13.0183	10.0807	9.86064	10.3189	9.95468	9.45733	10.5929	9.35955	10.1695	9.79926	11.1718	11.7638	10.58	11.0663	11.6157	13.7392	13.0667	9.42204	12.7956	12.6759	12.8453	11.5073	10.5213	11.0911	10.9394	10.2366	12.0282	10.2062	11.186	13.3252	10.3685	10.5712	12.2261	9.89988	13.3973	12.1031	12.0481	9.48968	8.03839	9.78571	10.3891	9.84856	11.3272	12.1274	12.4867
P0DP01	10.6815	11.9993	12.1463	9.51172	11.5125	12.792	13.2372	11.1528	11.6866	10.7758	14.0806	10.318	10.9374	10.9471	12.9893	10.4581	10.0568	NA	10.7225	11.7163	11.5117	10.1568	12.4516	10.1698	9.98804	11.5579	11.9958	11.8474	11.5086	11.765	11.3245	11.4152	12.7462	10.8775	11.5343	9.47838	11.9141	11.5199	12.0262	11.6411	11.9035	11.3509	10.6042	11.3687	12.0085	10.1215	12.776	10.7194	10.916
Q8NFZ8	13.4287	9.06392	11.8437	13.0389	11.4616	12.4448	9.43129	12.7427	13.8937	11.2317	9.7415	12.4924	10.0093	11.5084	12.5316	12.1015	11.2316	10.5404	10.669	11.497	11.9738	10.9064	13.2984	10.6045	12.5913	10.1257	12.0759	10.1632	11.3085	12.4458	8.67786	10.5926	10.1284	11.4295	9.49654	11.4806	9.54216	10.8117	12.1295	9.70408	10.0182	9.79899	12.0253	9.87084	10.7793	10.0155	10.1646	12.0152	8.43168
P55259	10.1148	8.40369	8.52323	9.84791	11.5108	9.43718	8.78433	9.66897	8.25382	7.3016	9.71959	10.7985	8.93793	9.36732	9.33853	9.98832	9.27207	NA	NA	NA	10.9291	9.49338	11.0529	9.8588	12.5124	9.75345	9.56771	9.87172	8.7536	10.1261	11.8406	9.77876	9.5575	9.33443	9.3306	8.32144	9.88801	10.7179	9.32051	7.89871	10.2601	9.58968	12.5398	9.04614	9.9815	10.0123	13.0052	NA	10.3587
Q9P1Z2	10.5171	7.99863	10.9142	10.9784	10.4155	12.5517	10.7661	12.932	12.3049	12.7758	14.4363	12.0055	14.8141	15.2945	14.3594	14.6564	14.0579	12.9026	13.1622	13.7747	9.19705	11.0655	11.7813	8.20958	13.2148	12.0625	9.56247	11.4742	14.3003	12.6826	12.7344	14.4113	15.0074	15.0518	11.3125	11.3053	11.4015	10.4328	11.9694	12.498	11.2322	11.3222	13.7352	10.9047	10.1266	10.7566	12.9302	12.1573	12.0848
P28838	9.18844	7.73342	9.61112	10.7619	8.60863	10.3909	9.03694	8.68999	10.9733	9.56038	7.90494	11.4	10.7655	8.87524	11.9423	9.95695	10.4374	NA	NA	NA	9.1901	9.49695	13.0536	9.61497	10.9042	8.40936	10.0057	8.77914	NA	10.4861	8.79279	9.22622	8.57295	10.6857	10.5805	10.2786	10.0502	9.58001	8.84822	NA	10.3225	9.02105	12.5113	10.18	10.2799	8.79907	9.82596	9.07491	9.01788
O75015	9.31216	7.59069	8.51384	10.767	8.07564	10.5298	9.07792	9.47201	8.68539	10.1838	10.4154	15.4372	12.1337	10.2754	8.17058	10.5028	8.73372	9.45414	9.81249	NA	9.19755	10.3313	12.8638	10.9212	NA	10.5521	10.3847	8.34865	8.57369	10.8748	13.3365	11.9976	9.23519	9.8956	8.88063	9.37891	8.93961	10.8701	8.95086	8.61491	NA	9.52514	NA	9.62152	9.30464	9.47532	9.41997	10.7858	13.3348
Q9NRJ3	8.90709	8.84007	8.86109	9.98325	10.1867	9.55684	10.47	9.69889	9.10478	9.92342	11.7618	10.0041	8.96116	10.2137	10.4857	9.87419	9.7729	9.38618	NA	9.45377	10.1044	9.91153	9.57527	9.51334	10.056	9.4242	9.82677	9.96092	10.1742	12.5974	9.94293	9.33218	10.5765	10.8445	9.18346	9.59902	8.37665	8.535	NA	8.50835	9.48631	9.61918	9.42187	8.53012	9.53464	8.36097	9.26688	NA	11.176
[truncated: 33 more columns]

## Sheet: BurnvsControl-Means&FC
Bootstrapped Means
	Mean (bootstrapped)		Fold Change
proteinID	Burn	Control
A0A075B6K4	987.441	14407.3	0.0685376
P11684	23645.6	267918	0.0882568
P01133	15531.1	157654	0.098514
P14555	704.768	7084.69	0.0994777
Q3LI64	2588.47	15427.8	0.16778
A0A0C4DH34	9606.31	56101	0.171233
P02814	275082	1.58852e+06	0.173168
O00764	28196.8	147419	0.191269
Q6UWW0	4045.34	19900.2	0.203282
P00338	15094.4	65957.4	0.22885
P02042	464.593	1734.68	0.267826
Q13451	2200.47	7102.84	0.309802
P19012	129638	395777	0.327553
P61769	734418	2.2036e+06	0.333281
Q01546	101286	293972	0.344544
Q96FE7	3453.07	9961.17	0.346653
P01040	331033	949484	0.348645
Q92563	7110.88	19768.3	0.359711
A0A0A0MS14	8925.97	24118	0.370095
P01130	4753.95	12663.9	0.375393
P00747	206771	542807	0.38093
Q53GD3	4264.14	10830.1	0.39373
Q9HB75	1869.6	4663.84	0.400871
P04155	3609.78	8948.76	0.403383
P18054	2612.94	6380.31	0.409532
P01023	236790	577648	0.40992
P04259	45759.9	111060	0.412029
P02533	63759.4	148622	0.429002
Q9NRJ3	901.247	2060.89	0.43731
P12035	20385.7	44975.3	0.453263
Q13614	12941.9	28292.7	0.457428
A0A075B6I0	17449.5	37277.4	0.468099
P08519	1188.75	2538.19	0.468343
O14920	3140.41	6693.01	0.469207
P28325	1.77834e+06	3.76207e+06	0.472703
P52565	56241.3	118911	0.47297
P35321	76548.1	161744	0.473268
P08118	9720.46	20120.2	0.483119
Q09666	62346	128844	0.483889
Q24JP5	940.484	1942.1	0.484262
O00462	32332.3	66462.3	0.486476
O76013	6927.15	14170.4	0.488847
P02647	109440	221353	0.494414
Q9UBD6	5090.51	10185.2	0.499796
Q12913	8938.76	17695.4	0.505147
P02652	2542.41	4968.31	0.511726
P01699	8690.65	16912.1	0.513873
Q86UD1	10406.9	20182.8	0.515634
P55058	85298.8	164573	0.518304
P40394	2537.21	4800.48	0.528533
P00738	140439	265346	0.529267
P06731	16299.5	30603	0.532609
Q8NHP8	1265.3	2353.11	0.537714
P02671	38275.3	70430.1	0.543451
P13646	456584	837383	0.545251
P28066	5563.75	10173.5	0.546889
P80303	244216	445552	0.548119
Q5D862	741.578	1344.84	0.551424
O95274	304952	550883	0.55357
Q03001	3293.73	5908.64	0.557443
P02748	14635.8	26229.5	0.557991
Q9H4A4	10436.8	18657.2	0.559395
A8K2U0	622064	1.11169e+06	0.559565
Q9UJ70	5064.68	9050.93	0.559575
P01011	50642.8	90323	0.560685
P02753	40824.2	72768.3	0.561016
P16401	2410.24	4283.34	0.562701
P02743	13243.1	23492.1	0.563728
O00299	74311.8	131626	0.56457
P08582	3013.37	5300.32	0.568526
Q96P63	13000.2	22751.3	0.571407
A2NJV5	26818.5	46737	0.573818
Q6UXD5	2939.93	5099.82	0.576476
P10163	72783.6	124919	0.582647
P98088	56928.1	96616.5	0.589217
Q92673	519.727	876.997	0.592621
Q9UI42	3348.27	5637.17	0.593962
P08758	3183.24	5356.05	0.594326
Q9BYR7	2791.4	4655.21	0.59963
P08236	1189.58	1982.34	0.600087
P22532	58617.4	97371.8	0.601996
P03952	832.7	1364.57	0.61023
Q15833	1437.33	2353.72	0.610662
Q9NP55	424059	692009	0.612793
Q6MZM9	599049	976694	0.613344
P03973	162634	263749	0.616624
P40199	12820.2	20659.2	0.620559
P55072	4515.83	7274.25	0.620798
Q8TF72	2728.96	4360.53	0.625831
Q9H299	11584.9	18375.3	0.630458
P15924	262328	415363	0.631564
Q9UBG3	401290	631521	0.635434
Q9HAT2	10274.7	16166.1	0.635569
P01861	71334.9	111184	0.641596
Q14116	8819.26	13744.4	0.641664
Q14508	122436	189250	0.646953
Q8NBJ7	1297.25	1980.52	0.655003
P01614	25545.9	38837.6	0.65776
P01780	88437.6	133814	0.660899
O60635	5386.24	8131.76	0.66237
Q86SQ4	8451.76	12759.3	0.662398
Q8WUW1	7727.3	11604.4	0.665896
A0A075B6S5	65259.1	97821.6	0.667124
Q9UHX3	1204.09	1798.05	0.669665
P00558	45374.7	67738.7	0.669849
A0A0J9YXX1	90841.5	134264	0.676591
Q01459	53391.7	78491.7	0.680221
Q9NZT1	226751	332444	0.682073
Q9NZP8	5661.41	8266.76	0.684841
P00734	12855.9	18721.7	0.686685
Q8NHM4	30468.5	44352.4	0.686963
Q16836	1443.95	2100.4	0.687464
P14923	21204.1	30777.6	0.688947
Q3LI72	13138	18772.4	0.69986
P02749	42925.1	61262.9	0.700671
P14735	6944.76	9892.22	0.702042
P04179	6224.16	8838.91	0.704178
Q9GZX9	1513.42	2144.65	0.70567
P63098	2657.06	3763.24	0.706056
A0A0C4DH41	9084.83	12862.3	0.706315
A0A075B6K5	7199.71	10185.5	0.706859
P01715	24243.3	34291.5	0.706976
P48594	5509.2	7772.68	0.708791
P13716	2141	3013.46	0.710479
Q14515	447777	629407	0.711427
P24071	1336.01	1868.27	0.715106
P00491	67478.2	94120.2	0.716936
P00751	99151.8	137452	0.721358
P54802	7906.02	10927.6	0.723492
P55259	894.626	1235.45	0.724131
Q15323	13077.9	18044.3	0.724765
O43490	14871.6	20458.6	0.726914
Q01469	375293	514511	0.729417
Q13822	11009	15071.4	0.730456
Q96DR5	4.78101e+06	6.51257e+06	0.73412
O00748	79100.3	107479	0.735963
P54727	3255.5	4416.17	0.737177
Q6P5S2	9.52429e+06	1.29138e+07	0.73753
P0DP01	2547.53	3424.84	0.743839
P56182	3079.9	4108.15	0.749705
O76015	4165.86	5533.58	0.752833
P01871	1.19804e+06	1.58286e+06	0.756883
P08729	4624.84	6099.83	0.758193
P23280	2.35632e+06	3.10698e+06	0.758394
Q13162	30092.5	39643.8	0.759072
P19013	398804	525375	0.759085
P01860	16511.7	21692.1	0.761187
Q5VST9	79123.6	103858	0.761843
P04792	182337	238995	0.762935
P05089	32810.7	42761.8	0.76729
P23284	432809	563045	0.768693
Q14332	4616.99	5980.35	0.772026
P10586	3059.49	3961.9	0.772228
Q9H8J5	7457.06	9639.72	0.773577
P19957	18075.1	23361.6	0.773712
Q99880	49115.6	63371.5	0.775042
Q92896	46990.8	60597.3	0.775459
P62258	38361.2	49460.4	0.775595
P20810	891.372	1147.65	0.776695
P01876	7.41379e+06	9.54289e+06	0.776892
Q96G03	11222.5	14426.8	0.777897
Q9BS26	2637.39	3378.78	0.780574
P07711	21708.3	27783.7	0.781331
P07741	12582.8	16077.9	0.782615
Q99935	143041	181717	0.78716
Q9BYU5	1219.35	1545.89	0.78877
O43505	2406.64	3050.22	0.789004
Q96GX9	1282.96	1613.14	0.795315
P80511	22753.7	28489.8	0.79866
Q7Z794	6500.24	8134.82	0.799064
Q8TAX7	5.64996e+06	7.05915e+06	0.800374
P01762	13239.7	16523.4	0.801271
P01009	367515	456618	0.804864
Q9Y3B8	7782.25	9651.1	0.806359
P62760	3306.71	4100	0.806516
P31151	133234	165169	0.806651
Q00610	4776.68	5899.26	0.809709
P32926	83689.1	103354	0.809732
P62937	630963	777871	0.811141
O00391	74997.5	91504.4	0.819606
Q8N1N4	61684.6	75179.1	0.820503
P31944	56764.8	68982.2	0.82289
Q99879	7679.37	9269.6	0.828447
Q07654	41869.5	50446.2	0.829983
Q9HCY8	18410.2	22143.5	0.831407
Q9Y6R7	392679	467832	0.839358
Q9Y333	1165.09	1384.39	0.841594
P09871	9615.31	11398.5	0.843557
P78386	33245.9	39409.8	0.843594
Q8N474	24219.3	28701.3	0.843841
P62136	12082	14290.8	0.845441
Q8IZP9	6943.32	8205.59	0.846169
P35030	4617	5456.03	0.846219
P12273	1.31183e+07	1.54781e+07	0.847539
P35326	82011.8	96652	0.848527
P07996	30747	36080.4	0.852182
O76011	12444.4	14575.5	0.85379
P0C0L4	10143.3	11855.9	0.855554
O00584	80761.7	93772.3	0.861253
O43240	34661.3	40167.1	0.862928
Q96C90	2864.48	3314.25	0.864293
P54108	1.57989e+06	1.82614e+06	0.865151
P20933	21241.1	24494	0.867198
Q13296	5002.79	5750.89	0.869915
Q5VTE0	119595	137437	0.870176
P60174	614087	702640	0.873971
Q8IUC1	1722.94	1965.18	0.876735
P01591	2.07125e+06	2.36185e+06	0.87696
A0A0B4J1V6	2652.14	3016.5	0.879212
O75635	2920.82	3320.29	0.879689
P11021	154484	175173	0.881892
P13647	141333	160229	0.882068
P09237	1890.36	2137.08	0.884554
Q01629	1704.35	1925.17	0.8853
Q9UL52	2504.53	2828.43	0.885487
P38646	1474.63	1663.48	0.886476
Q96DA0	1.70878e+07	1.91942e+07	0.890259
O43707	54876.2	61609.1	0.890716
P63104	277864	311841	0.891045
P01008	105354	118228	0.891112
P33176	1784.07	1976.13	0.90281
P02675	131042	144644	0.905963
Q14697	19652.9	21686.7	0.906218
P08779	84560.1	93167.8	0.907611
O00204	42210.4	46495.2	0.907842
Q08380	858179	943575	0.909497
P25311	1.1201e+07	1.23124e+07	0.909729
P01042	98204.1	107948	0.909736
Q9UBR2	57260.6	62640.3	0.914117
P23141	45360.8	49354.9	0.919075
Q99574	24683.7	26843.1	0.919553
P01024	366098	397041	0.922067
O43653	5126.38	5542.74	0.924882
A8MXZ3	356.929	385.766	0.925246
P04433	12500.1	13488.7	0.926713
P16035	3293.2	3552.03	0.927134
O75882	58225.6	62373	0.933506
A0A0B4J1Y9	35133	37624.8	0.933773
P0DOX3	58583.8	62660.2	0.934945
Q9NZV1	13417.7	14351	0.934965
O95336	34811.8	37208.8	0.93558
P05787	10240.5	10932.5	0.936703
P07476	67727.1	71880.1	0.942223
Q8WZ42	20356	21591.7	0.94277
P46109	11658.6	12348	0.944167
P07477	7331.51	7760.23	0.944755
P00492	7965.83	8423.45	0.945673
Q86T26	8812.6	9310.24	0.946549
Q12805	7231.33	7605.3	0.950828
O75594	38519.4	40364.8	0.954282
P08493	7835.99	8196.16	0.956055
Q05707	18691.7	19521.4	0.957501
Q9BYR8	2398.56	2503.46	0.958095
P11150	90617.8	94459.3	0.959333
P13866	2490.87	2595.61	0.959649
O00468	2170.28	2254.63	0.962592
Q13228	4559.36	4730.7	0.963781
O43657	4877.9	5061.18	0.963788
Q12907	8583.1	8902	0.964177
P58499	48187.9	49974.3	0.964254
A0A075B6J9	9970.52	10270.9	0.970756
Q86VR7	5908.11	6079.52	0.971806
Q96HE7	389547	399685	0.974635
P22079	3.48311e+06	3.56806e+06	0.976193
P11047	7578.6	7747.47	0.978203
Q9UIV8	761636	776886	0.980371
Q6P4A8	10447.9	10643.4	0.981627
P02794	4099.17	4168.99	0.983254
Q6UXB3	2617.81	2653.71	0.986474
Q96S96	9455.97	9585.07	0.986531
Q92542	59571.2	60351.4	0.987073
P06576	3725.74	3774.11	0.987182
P36578	6306.82	6381.69	0.988269
P08238	51512.2	52118.4	0.988369
Q03591	2916.63	2950.1	0.988656
O60235	156170	157708	0.990245
P50395	174857	175806	0.994601
P01034	2.92545e+06	2.94124e+06	0.99463
Q7LDG7	29894.2	29944.3	0.998325
P01703	149246	149316	0.999535
P27701	2445.74	2441.75	1.00164
Q8NFT8	26902.9	26744	1.00594
P01033	350344	348148	1.00631
O75369	6331.82	6266.89	1.01036
Q13404	14241.4	14091.2	1.01066
P14384	9494.19	9390.65	1.01103
P13645	231749	229135	1.01141
Q5T749	6124.85	6049.35	1.01248
P01833	1.74536e+07	1.72366e+07	1.01259
P15289	9638.9	9516.34	1.01288
Q03403	965.006	952.73	1.01288
P63208	11250.1	11063.8	1.01684
Q9UBX5	2041.45	2006.48	1.01743
P61916	121489	119384	1.01763
Q9P1F3	549.504	539.652	1.01826
P26641	6267.61	6151.77	1.01883
P27824	15982.6	15630.6	1.02252
Q6ZMR5	74127	72404.8	1.02379
A0A075B6I9	13783.1	13452.2	1.02459
P23142	2151.8	2095.92	1.02666
Q02413	44488.1	43297.8	1.02749
P00505	6022.38	5860.48	1.02762
P29508	952802	926638	1.02824
Q96BQ1	251636	243831	1.03201
Q5JRA6	11882.8	11513.9	1.03203
P08670	63592.5	61588.7	1.03254
P14625	14781.8	14299.5	1.03373
A0A087WSX0	15368.9	14866.3	1.03381
Q02487	87395.8	84414.5	1.03532
P27797	160418	154919	1.03549
P09228	4.7282e+06	4.55674e+06	1.03763
P29373	15576.8	15004.7	1.03813
P21128	32105.1	30897.3	1.03909
P06870	374841	360468	1.03987
Q9HD89	13064.8	12550.8	1.04095
O75131	25381.5	24334.9	1.04301
P30153	807.815	774.353	1.04321
P80748	43125.4	41284.6	1.04459
Q07020	9202.01	8783.1	1.0477
P07237	573825	546208	1.05056
P50452	20103.3	19124.4	1.05118
Q9H0U4	93727.9	89133.4	1.05155
Q01082	4162.99	3957.59	1.0519
P98160	34453.8	32705.2	1.05347
P62987	101309	96108.8	1.05411
Q9UKK9	36803.9	34722.7	1.05994
P22676	1672.49	1577.1	1.06048
P01766	26259.8	24636.1	1.06591
O43291	3833.48	3596.27	1.06596
P02679	144985	135842	1.0673
P22528	38911.9	36275.2	1.07269
P27482	219146	203725	1.0757
Q96RM1	14554.1	13465.5	1.08085
Q92876	34554.5	31907.6	1.08296
P48595	24411.2	22448.7	1.08742
P05120	66738.4	61329.3	1.0882
P12109	24585.9	22591.1	1.0883
O43790	6453.81	5925.76	1.08911
O60259	9236.65	8460.9	1.09169
Q9HC84	7.67569e+06	7.03087e+06	1.09171
P05543	9222.07	8428.14	1.0942
P31947	291007	265803	1.09482
Q9GZP4	13371.1	12206.9	1.09537
P46926	4617.11	4210.93	1.09646
P06454	2107.95	1922.17	1.09666
Q8N6Q3	7985.79	7277.02	1.0974
O43866	9058.26	8248.26	1.0982
Q96NY8	6779.74	6147.18	1.1029
P13797	124554	112857	1.10365
Q04695	33938.3	30723.2	1.10465
P02649	3150.15	2847.44	1.10631
P63261	4.51765e+06	4.08239e+06	1.10662
P98155	1304.05	1178.04	1.10697
A0M8Q6	1549.84	1387.32	1.11715
P07858	222893	199409	1.11777
P10412	11394	10190.8	1.11807
O00533	1714.18	1532.09	1.11885
P07602	405949	361938	1.1216
P55786	62561.7	55680	1.1236
P49721	16170.9	14380.7	1.12449
Q9NQ38	146112	129762	1.126
P01594	9254.68	8200.33	1.12857
Q08554	9810.9	8677.08	1.13067
P04406	531243	469759	1.13088
O15400	6115.26	5398.65	1.13274
P49354	6163.05	5432.99	1.13438
P04083	693033	609894	1.13632
Q9H0R4	4136.64	3639.47	1.13661
P49902	3545.24	3108.67	1.14044
A0A0B4J1V2	82612	72432.9	1.14053
P15328	263166	230724	1.14061
P00915	2365.32	2072.75	1.14115
P05067	20832.6	18252.1	1.14138
P81605	7213.76	6315.49	1.14223
P53634	31857.4	27818.5	1.14519
O60888	42175.3	36784.4	1.14655
P22894	3787.37	3295	1.14943
P31946	37689.2	32687.7	1.15301
Q9BTM1	127274	110382	1.15303
Q14CN2	153861	133398	1.1534
Q9H008	4884.19	4225.6	1.15586
P11142	235085	203318	1.15624
P09958	8981.13	7766.38	1.15641
P68371	3759.32	3249.45	1.15691
A0A0B4J1U7	34546.7	29833.3	1.15799
P27487	266904	229058	1.16522
Q13835	3224.24	2763.55	1.1667
P17900	36366.1	31118.1	1.16865
Q9BYR9	25528	21819.5	1.16996
P18669	51129.6	43700.3	1.17001
P06703	170588	145795	1.17006
Q4LDE5	3440.19	2937.98	1.17093
P01700	225017	191627	1.17424
P60660	39175.8	33311.5	1.17604
P12724	8542.93	7262.52	1.1763
P04080	4.71531e+06	4.00438e+06	1.17754
P40926	76814.9	65218.9	1.1778
P07108	272030	230935	1.17795
Q13813	26293.1	22319.3	1.17804
P05156	22097.2	18753.3	1.17831
P04066	22400	18992.9	1.17939
P01764	66695	56214.7	1.18643
P00450	161472	135533	1.19138
P15941	12420.7	10402.4	1.19403
P08637	6097.66	5106.17	1.19418
P01721	37055	30997.6	1.19542
P61626	2.84071e+06	2.37174e+06	1.19773
P08962	56855.1	47436	1.19857
Q8WUM4	29948.3	24971.5	1.1993
Q8NBJ4	61950.3	51645.2	1.19954
P10909	184517	153808	1.19966
P37802	78958.8	65810.6	1.19979
P15586	12173.5	10143.5	1.20013
A0A0B4J1Y8	16289.6	13530.4	1.20393
O15162	1425.99	1184.06	1.20433
Q08188	1.23761e+06	1.02395e+06	1.20867
Q06323	31190.7	25791.4	1.20934
Q9UKR3	172939	142778	1.21124
P41222	4677.71	3846.73	1.21602
P07900	12133.1	9963.51	1.21775
Q9ULZ3	8752.75	7182.87	1.21856
P11169	2710.03	2219.27	1.22114
O60218	76169.9	62301.4	1.2226
P22392	62624.8	51173.4	1.22378
Q8N4F0	2.83749e+06	2.31354e+06	1.22647
P62241	6704.85	5465.33	1.2268
Q92692	13250	10787.5	1.22827
Q13421	32411.6	26272.4	1.23367
Q06033	4217.26	3407.33	1.2377
P0DOY3	200372	161655	1.2395
P27348	10164.2	8188.78	1.24123
P28799	100789	81152.8	1.24196
P35908	354459	285344	1.24221
P00441	34560.2	27811.6	1.24265
Q14766	8747.15	7023.91	1.24534
P10643	6201.18	4976.23	1.24616
P46940	73942.1	59290	1.24712
P84098	5848.56	4682.23	1.2491
Q9BRF8	20848	16651.9	1.25199
A0A0A0MS15	127006	101430	1.25216
P30740	432709	345246	1.25333
P15531	6712.39	5354.94	1.2535
P28838	1624.47	1294.66	1.25475
Q9P0G3	10185.2	8108.14	1.25617
O43451	11486.5	9142.78	1.25634
P02792	12069.3	9605.49	1.2565
P08174	72731	57772.6	1.25892
O75340	39461.2	31273.2	1.26182
Q8WWY7	2756.43	2182.53	1.26295
P46108	5366.48	4248.77	1.26307
Q16610	244105	193047	1.26448
Q53FA7	8175.86	6456.18	1.26636
A0A0C4DH25	95334.7	75265.4	1.26665
P08727	16439.2	12977.2	1.26678
P18428	4369.57	3445.7	1.26812
P14314	3908.77	3081.84	1.26832
P16070	42237.9	33136.8	1.27465
P04264	381874	299003	1.27716
Q96PD5	6829.44	5318.74	1.28403
P15311	302736	235595	1.28499
P62979	88955.8	69189.7	1.28568
P30041	147166	114211	1.28854
Q6UX06	165234	127732	1.29359
Q8NFZ8	4147.42	3199.67	1.2962
P07384	66576.9	51203.3	1.30025
Q86UX7	10446	8033.38	1.30033
P04632	5073.97	3900.55	1.30084
P0DMV9	203098	155846	1.3032
A0A0C4DH24	14806.8	11342.7	1.30541
P28676	7182.74	5500.14	1.30592
P32119	137359	105173	1.30604
O94919	4932	3770.21	1.30815
P25788	6136.93	4686.17	1.30959
P30086	433738	330881	1.31085
P10599	1.23815e+06	944486	1.31093
P0DP25	72647.7	55211.2	1.31582
O75015	5830.3	4427.14	1.31695
P78324	17252.5	13085	1.31849
P23083	21567.7	16357.5	1.31852
P01036	9.54536e+06	7.20929e+06	1.32404
Q9UGM3	5.43635e+06	4.10573e+06	1.32409
P35579	94395.6	71131.2	1.32706
O14974	23950.1	18037.4	1.3278
P01601	5563.53	4186.61	1.32889
P07686	53783.5	40454.8	1.32947
P01834	3.23952e+06	2.43576e+06	1.32998
P07737	35893.6	26953.6	1.33168
P24821	1707.22	1280.91	1.33282
P09668	13759.3	10314.1	1.33402
P14174	179482	133607	1.34337
P04003	77790	57815.5	1.34549
P08571	67040.2	49788.3	1.34651
P35237	54545.7	40476.8	1.34758
P19320	4330.45	3208.08	1.34986
P61158	26569.2	19630.2	1.35349
P01714	35410.2	26150	1.35412
P34931	30644.1	22625.7	1.3544
Q92520	7885.89	5812.29	1.35676
Q04760	58588.1	43169.8	1.35716
A0A0C4DH68	139882	103006	1.35799
P30046	73312.1	53937	1.35922
P46459	13377.6	9820.13	1.36226
P15822	4985.8	3654.85	1.36416
P18510	1.33455e+06	975961	1.36742
P18206	86287.5	62936.1	1.37103
P02751	98467.8	71560.3	1.37601
P46939	6987.56	5077.77	1.37611
P09758	5182.79	3760.62	1.37817
Q9UP38	3582.73	2599.44	1.37827
P04745	2.26238e+07	1.64032e+07	1.37923
P01706	105140	76074.1	1.38207
Q13510	11086.2	7951.56	1.39422
P12830	102287	73272.9	1.39597
P29034	176791	126608	1.39637
P20700	12378.1	8862.16	1.39674
P07339	560133	400908	1.39716
Q9UBX7	174966	124955	1.40024
P01743	10701.7	7631.23	1.40236
Q92890	4333.34	3089	1.40283
Q16378	117289	83538.8	1.404
P24855	5450.98	3882.16	1.40411
P06753	43613.4	31053.2	1.40447
O00115	28740.5	20424.3	1.40717
P06865	5473.01	3889.11	1.40726
Q10588	10699.9	7558.5	1.41561
P34932	7535.85	5307.84	1.41976
P00390	13450.6	9468.91	1.4205
A0A0C4DH36	13902.7	9771.36	1.4228
P04196	46562	32717.1	1.42317
P40925	7710.29	5406.7	1.42606
Q8NBS9	2958.39	2072.31	1.42758
P22735	31905.2	22303.1	1.43052
O95445	14767.2	10322.6	1.43057
P01742	18323.7	12765.3	1.43543
P04430	7549.44	5259.02	1.43552
P11413	28653.6	19910.4	1.43913
Q9BXT5	25177.8	17492.2	1.43937
P06733	2.39615e+06	1.66255e+06	1.44125
Q7Z7M9	1886.43	1307.38	1.44291
P30838	42734.8	29588.2	1.44432
P13671	9033.79	6251.62	1.44503
P52209	769785	529824	1.45291
Q13231	56638	38931.8	1.4548
P62701	2703.26	1849.36	1.46172
P19827	14742.6	10083.3	1.46208
Q9Y5Z4	30530.6	20815.6	1.46672
Q08431	8863.72	6036.96	1.46824
P19021	94256.3	64154.7	1.4692
Q14525	12951.7	8793.54	1.47287
P01037	2.16202e+07	1.46711e+07	1.47366
Q06830	221642	150226	1.4754
Q8WXI7	94724.7	63771.3	1.48538
Q16651	241019	161173	1.49541
Q96QH2	1862.02	1242.15	1.49903
P06331	719435	479633	1.49997
O43278	62958.9	41942.3	1.50108
P06702	1.80321e+06	1.19977e+06	1.50296
P48637	81083.8	53860.3	1.50545
P12955	31730.4	21008.1	1.51039
Q9NSB2	17036.1	11277.4	1.51065
P54652	4021.62	2655.94	1.5142
P62805	597787	394302	1.51606
O76009	5345.44	3511.79	1.52214
P16930	33938.5	22243.9	1.52574
Q13183	2573.75	1680.71	1.53135
P04075	33636.8	21932.1	1.53368
P20061	771912	502775	1.5353
P08185	15902	10339.5	1.53798
Q13907	2294.68	1491.04	1.53898
P40189	18310.7	11870.9	1.54249
P07225	11941.7	7734.39	1.54397
P37837	279169	179725	1.55331
A0A0C4DH31	35424	22794.8	1.55404
A0A075B6H7	20301.2	13053.2	1.55527
Q01518	118213	75989.6	1.55565
Q96C19	13038.4	8369.48	1.55786
Q8TDL5	4.39416e+06	2.80759e+06	1.5651
Q14376	449099	286723	1.56632
A0A0A0MT36	6475.01	4121.46	1.57105
A0A0C4DH38	137988	87110.7	1.58405
O75368	45930.1	28883.1	1.59021
Q92764	26827.9	16868.4	1.59043
P17931	1.14958e+06	722185	1.59181
P61586	77667	48756.9	1.59294
Q8WWA0	9628.39	6033.38	1.59585
P62993	11634.5	7283.58	1.59736
P08603	112764	70584.2	1.59757
Q8WVQ1	32647.6	20215.5	1.61498
P31997	18879.7	11635.7	1.62257
Q96S97	11506.6	7086.38	1.62377
P01701	168756	103575	1.62931
Q92882	12915.6	7912.78	1.63224
P36952	16574.4	10114.9	1.63862
P0C0L5	283862	172411	1.64643
A0A0B4J1U3	6992.54	4241.95	1.64843
P02766	71483	43118.7	1.65782
Q96AT9	25494.1	15326.1	1.66344
P19105	13285	7969.01	1.66708
Q96DR8	2056.35	1232.29	1.66873
P61160	63430.3	37777.5	1.67905
P14550	14332.5	8534.97	1.67927
P13987	95153.3	56568.4	1.68209
Q2M2I5	11788.8	6989.62	1.68662
P01717	23278.4	13758	1.69199
P18085	22991	13567.1	1.69461
Q9UBH0	69467.5	40950.7	1.69637
P43652	113976	67163	1.697
P02452	7805.56	4599.43	1.69707
P05090	27817.4	16385.7	1.69766
P09211	1.7147e+06	1.00893e+06	1.69953
P51159	11504.7	6740.07	1.70691
P35527	174902	102131	1.71253
Q9Y624	36769.2	21467.2	1.71281
P59998	80421.3	46392.3	1.73351
P21333	34568.2	19928.8	1.73458
P02763	251808	145119	1.73519
P06312	127365	73198.2	1.74001
A0A0C4DH35	21673.7	12445.8	1.74144
P12814	106682	61254.5	1.74163
P02788	4.30446e+06	2.46566e+06	1.74577
A0A087WSY6	135309	76297.3	1.77345
P07195	156241	87984.6	1.77577
P02765	306635	172549	1.77709
P40121	11762	6612.78	1.77868
P08294	27675.6	15523.9	1.78277
P09960	40321.6	22593.1	1.78469
Q02790	6145.92	3440.27	1.78646
P29622	25655.9	14291.1	1.79524
Q14974	5532.16	3075.41	1.79884
P21926	5255.82	2919.21	1.80043
Q6P499	10659	5829.63	1.82842
Q13410	11876.6	6475.06	1.83421
Q04118	14110.1	7658.16	1.84249
P04004	99741.4	54133.7	1.8425
P06396	398716	216075	1.84527
Q86YZ3	2589.11	1398.03	1.85197
P80188	1.21003e+06	653168	1.85255
P02774	374934	202365	1.85276
P29401	845444	455697	1.85528
P0DOX5	4.8102e+06	2.58984e+06	1.85733
P02790	993010	531962	1.86669
P25774	22867.7	12224.3	1.87067
P06737	195480	103074	1.8965
Q9BQE3	15516.7	8171.84	1.8988
Q96L46	2486.62	1299.34	1.91375
Q14624	146205	76311	1.91591
P13688	11080.7	5778.26	1.91766
P08697	78845.2	41093.5	1.91868
P02750	241573	125670	1.92228
P06280	5827.32	3020.23	1.92943
P02768	2.69948e+07	1.3879e+07	1.94502
Q9H4M9	23916.8	12290.3	1.94599
Q9Y2I9	8026.89	4095.32	1.96001
P68871	268854	136923	1.96354
P36222	41202.4	20982.8	1.96363
Q8TED4	3433.53	1741.68	1.97138
P15153	145360	73611.4	1.97469
P01611	12255.3	6159.71	1.9896
P05109	7.72827e+06	3.88156e+06	1.99102
P04114	95817.2	48057.1	1.99382
O75144	4430.84	2204.62	2.0098
Q8N3C0	1884.23	937.247	2.01039
P24158	1.67577e+06	813590	2.05972
P05155	127447	61341.5	2.07767
P07437	4027.6	1937.81	2.07843
P06744	910952	436775	2.08563
P02760	48031.8	22989.1	2.08932
P02787	1.7292e+06	827361	2.09002
Q9UBC9	5.94289e+06	2.83532e+06	2.09602
P26447	19494.9	9298.64	2.09653
P08575	14412.9	6869.91	2.09798
P04217	733171	348048	2.10652
A0A075B6Q5	18497.9	8754.64	2.11292
P05362	3996.24	1861.46	2.14683
P15144	34073.8	15809.8	2.15524
Q9UHA7	12019.8	5544.22	2.16798
P01619	917518	421656	2.17599
P01859	309888	140534	2.20507
Q71DI3	172354	78076.7	2.2075
P52566	262303	118652	2.21069
P11279	7218.34	3240.14	2.22779
P04899	49237.8	21601.2	2.2794
P19823	120888	53004.3	2.28073
Q9H0W9	17096.5	7375.64	2.31796
P31949	73904.5	31729.2	2.32923
P11215	138551	59138.1	2.34284
P32942	23036.6	9606.39	2.39805
P49913	36499.9	15123	2.41353
A0A075B6H9	22989.9	9489	2.42279
P17213	356085	146323	2.43356
P55064	39877	16199.9	2.46156
P26038	125569	50322.9	2.49526
Q92743	23642.1	9460.51	2.49903
P0DOX7	2.11916e+06	846245	2.50419
P02545	29327.5	11624.7	2.52285
P12429	70269.4	27829.6	2.52499
P05107	59472.4	23406.4	2.54086
P13473	35547.9	13958.3	2.54673
P27105	45912.2	17451.7	2.63082
O95777	4727.77	1772.89	2.66671
P11234	22906.6	8464.29	2.70627
P14780	401579	146385	2.74331
P10644	3011.87	1082.49	2.78235
P08311	497848	178666	2.78648
P0DOX8	2.02002e+06	724633	2.78765
P20160	153661	53897.9	2.85096
P08246	573045	200356	2.86013
P19652	536513	187233	2.86549
P04040	371013	127807	2.90291
P25815	116952	40187.4	2.91015
P0DP09	9297.33	3194.18	2.91071
O75223	18266.7	6250.27	2.92255
O60437	31955.7	10873.4	2.93888
Q9BRT3	28270.5	9613.93	2.94057
P0DOX2	2.28371e+06	774544	2.94846
Q99102	20714	6964.43	2.97426
P08133	23042.2	7702.3	2.9916
A0A0B4J1X5	9616.62	3183.91	3.02038
P49247	14571.2	4799.86	3.03576
P13796	585529	192370	3.04376
A0A0B4J1V0	111100	36315.3	3.05931
P04432	17821	5579	3.1943
P05164	484518	150248	3.22479
P29350	4240.03	1310.45	3.23554
P31025	1.6001e+07	4.61303e+06	3.46864
Q9P1Z2	78889.3	22618.5	3.48782
P01019	1542.98	430.091	3.58756
P62917	18439.8	5120.65	3.60107
P69905	1.21446e+06	325767	3.72799
P01599	20078.3	5367.81	3.74051
P02538	113565	29829.4	3.80715
Q9NTZ6	6215.13	1626.89	3.82026
P78417	36844.1	9572.49	3.84895
P31146	9349.27	2338.46	3.99804
P15814	709033	165892	4.27407
Q92887	31239.6	6068.36	5.14795
O75556	22586.2	4275.5	5.28271
P59666	1.32874e+06	222015	5.98491
P01782	32293	4039.27	7.99476
Q9GZZ8	445884	53787.3	8.28976
E9PAV3	51068.7	4674.61	10.9247
P04211	29362.2	2480.59	11.8368

## Sheet: ScaldvsContact-Means&FC
Bootstrapped Means
proteinID	Scald	Contact	FoldChange
A0A075B6H7	22618.5	15187.4	1.48929
A0A075B6H9	5536.4	5348.15	1.0352
A0A075B6I0	175630	39436.1	4.45354
A0A075B6I9	16805.9	10159.1	1.65428
A0A075B6J9	27419.3	9005.19	3.04483
A0A075B6K4	15104.4	15355.2	0.983669
A0A075B6K5	6980.01	5933.86	1.1763
A0A075B6Q5	12571.3	12885.4	0.975623
A0A075B6S5	104832	78829.4	1.32986
A0A087WSX0	33279	30263.5	1.09964
A0A087WSY6	123540	85709.5	1.44138
A0A0A0MS14	69093.4	19782.1	3.49272
A0A0A0MS15	207502	88171.8	2.35338
A0A0A0MT36	6394.07	2671.6	2.39335
A0A0B4J1U3	2851.25	7269.75	0.392207
A0A0B4J1U7	47348.1	35198.2	1.34519
A0A0B4J1V0	88138.9	66642.2	1.32257
A0A0B4J1V2	99116.4	107376	0.923079
A0A0B4J1V6	9395.92	2430.61	3.86567
A0A0B4J1X5	8994.94	7697.27	1.16859
A0A0B4J1Y8	66770.8	13756.7	4.85368
A0A0B4J1Y9	60324.4	35340.8	1.70694
A0A0C4DH24	30426	15742.3	1.93275
A0A0C4DH25	188193	73089.3	2.57484
A0A0C4DH31	44884.1	29340.6	1.52976
A0A0C4DH34	60440.5	72808.1	0.830134
A0A0C4DH35	30585.2	18657.5	1.6393
A0A0C4DH36	19966.4	10631.5	1.87804
A0A0C4DH38	181799	188155	0.966219
A0A0C4DH41	12436.9	7390.23	1.68289
A0A0C4DH68	164417	123369	1.33272
A0A0J9YXX1	154232	222227	0.69403
A0M8Q6	1600.93	2013.1	0.795257
A2NJV5	27690.4	15348.6	1.80409
A8K2U0	1.67827e+06	1.50287e+06	1.11671
A8MXZ3	137.132	95.8237	1.43109
E9PAV3	5225.1	23292.9	0.224322
O00115	21621.7	24579.5	0.879665
O00204	33314.2	77264.2	0.431172
O00299	193629	223392	0.866769
O00391	141156	90562.9	1.55865
O00462	43408.1	36532.7	1.1882
O00468	3794.27	2392.56	1.58586
O00533	2362.5	768.538	3.07402
O00584	66115.3	74463.6	0.887887
O00748	111953	123357	0.907555
O00764	16611.9	23430.6	0.708982
O14920	3853.13	4815.13	0.800212
O14974	19801.1	22674.8	0.873266
O15162	1369.11	1044.52	1.31075
O15400	3395.8	4650.33	0.730227
O43240	87811.7	82479.2	1.06465
O43278	43757	59033.5	0.741223
O43291	2152.05	3922.57	0.548633
O43451	16091.5	14957.1	1.07585
O43490	20413.9	19829	1.02949
O43505	2318.89	2117.9	1.0949
O43653	2558.49	5205.11	0.491533
O43657	3979.95	8197.35	0.485517
O43707	53473	55834.1	0.957711
O43790	6944.56	6133.39	1.13226
O43866	16750.8	9784.49	1.71198
O60218	70885.6	91692.4	0.773081
O60235	198780	176779	1.12445
O60259	9584.14	11035.1	0.868518
O60437	11600.9	18205.6	0.637216
O60635	3337.95	2865.78	1.16476
O60888	29206.7	27889.7	1.04722
O75015	7081.52	1056.71	6.70145
O75131	26289.8	16890.1	1.55652
O75144	3851.48	3387.92	1.13683
O75223	11172.1	8324.55	1.34207
O75340	13018.5	20272.2	0.642187
O75368	27960.3	48181.1	0.580317
O75369	7786.31	8350.21	0.932469
O75556	26234.1	2450.25	10.7067
O75594	77735.7	67637.9	1.14929
O75635	3238.47	2753.37	1.17618
O75882	66725	50600.5	1.31866
O76009	4504.34	5210.12	0.864537
O76011	13269.9	15846.8	0.837382
O76013	15822.3	17795.8	0.889102
O76015	5804.79	5913.67	0.981589
O94919	5940.19	7257.26	0.818516
O95274	285584	274484	1.04044
O95336	24655.5	28324.6	0.870461
O95445	31564.9	15252	2.06955
O95777	2050.93	2316.15	0.885493
P00338	103512	63257.3	1.63636
P00390	15281.3	15058.1	1.01482
P00441	23676.8	30268.7	0.782222
P00450	272697	184077	1.48143
P00491	151992	146287	1.03899
P00492	15477.6	16446.6	0.941084
P00505	3646.89	4550.74	0.801384
P00558	94222.3	74713.9	1.26111
P00734	23382.1	18800	1.24373
P00738	1.46122e+06	722916	2.02128
P00747	841632	342438	2.45776
P00751	321724	195135	1.64872
P00915	1637.25	1913.75	0.85552
P01008	248415	213762	1.16211
P01009	1.74584e+06	782058	2.23237
P01011	107646	86128.5	1.24983
P01019	1665.8	1426.86	1.16746
P01023	1.94481e+06	641453	3.03188
P01024	1.32793e+06	738459	1.79824
P01033	450138	346501	1.2991
P01034	1.02697e+06	1.72459e+06	0.595484
P01036	2.30005e+06	4.75111e+06	0.484109
P01037	4.89855e+06	9.21476e+06	0.531598
P01040	458214	730887	0.626928
P01042	171733	111101	1.54574
P01130	1985.02	5116.49	0.387964
P01133	53595.8	44583.7	1.20214
P01591	3.30577e+06	2.43451e+06	1.35788
P01594	13806.3	7905.22	1.74648
P01599	21742.6	5066.12	4.29177
P01601	5812.38	5058.1	1.14912
P01611	14695.5	1433.49	10.2515
P01614	58640.7	49218.4	1.19144
P01619	1.52385e+06	704332	2.16353
P01699	13946.3	6609.01	2.11019
P01700	587134	207020	2.83612
P01701	117677	135120	0.870902
P01703	196310	120874	1.62409
P01706	93317.7	64511	1.44654
P01714	37203.1	30278.7	1.22869
P01715	23916	15056.4	1.58842
P01717	22812.1	14128.2	1.61465
P01721	40250.9	32880.6	1.22416
P01742	36039.3	18048.6	1.99679
P01743	8566.81	5872.64	1.45877
P01762	7410.64	8776.44	0.844379
P01764	139426	62748.2	2.22199
P01766	35800.5	17694	2.02331
P01780	116165	88662.2	1.3102
P01782	16459.3	4649.37	3.54013
P01833	1.72372e+07	1.59887e+07	1.07809
P01834	5.04177e+06	2.86411e+06	1.76032
P01859	1.00167e+06	562001	1.78234
P01860	145601	30814.5	4.72506
P01861	152935	83988.8	1.82089
P01871	3.28647e+06	1.33579e+06	2.46031
P01876	9.36721e+06	7.29551e+06	1.28397
P02042	790.027	718.05	1.10024
P02452	8919.12	6839.76	1.30401
P02533	40509.1	53332.6	0.759556
P02538	4910.29	53481.9	0.0918123
P02545	12256.9	13362.8	0.917239
P02647	871818	744427	1.17113
P02649	4300.95	1926.21	2.23286
P02652	10400.5	8685.61	1.19744
P02671	219925	203662	1.07985
P02675	536313	397186	1.35028
P02679	523689	352396	1.48608
P02743	32529.6	32313.3	1.00669
P02748	40365.5	31666.7	1.2747
P02749	88741.8	67757.2	1.3097
P02750	267902	244997	1.09349
P02751	115994	86889.5	1.33496
P02753	62490.4	22749.9	2.74684
P02760	65134.5	31721.9	2.05329
P02763	342528	166343	2.05917
P02765	404808	215215	1.88095
P02766	87128.1	62727	1.38901
P02768	3.19028e+07	2.3575e+07	1.35325
P02774	479878	277596	1.7287
P02787	2.19006e+06	1.2701e+06	1.72432
P02788	7.11864e+06	2.22932e+06	3.19319
P02790	1.31805e+06	811574	1.62406
P02792	12089.6	12629	0.957291
P02794	3972.97	2712.14	1.46488
P02814	116487	456307	0.255283
P03952	967.52	703.298	1.37569
P03973	140644	161986	0.868247
P04003	82507.9	82940	0.99479
P04004	105293	103589	1.01645
P04040	429953	312160	1.37735
P04066	28526.8	21848	1.30569
P04075	37773.6	29513.8	1.27986
P04080	3.66712e+06	5.9331e+06	0.618078
P04083	502933	814411	0.617543
P04114	106199	100950	1.052
P04155	3217	4176.76	0.770213
P04179	6735.35	6176.07	1.09056
P04196	46071.2	49910	0.923086
P04211	54804.8	6712.74	8.16429
P04217	820046	707738	1.15869
P04259	30474.9	59160.2	0.515126
P04264	375299	401384	0.935012
P04406	605598	422825	1.43227
P04430	6851.48	4357.91	1.57219
P04432	25849.1	11471.3	2.25338
P04433	9939.71	15022.8	0.661642
P04632	4540.85	4660.4	0.974348
P04745	1.92622e+07	2.63317e+07	0.731521
P04792	100810	308696	0.326567
P04899	46285.6	40039.3	1.156
P05067	27669.7	15714.3	1.76079
P05089	32268.1	35554.7	0.907561
P05090	36697.5	18841.7	1.94767
P05107	64560.5	49734.6	1.2981
P05109	5.53595e+06	1.08931e+07	0.508207
P05120	64754.9	73292.7	0.883511
P05155	186983	71198	2.62623
P05156	30804.3	15224.7	2.02331
P05164	488364	454716	1.074
P05362	5957.73	3247.64	1.83448
P05543	15999.5	3474.08	4.60541
P05787	9293.58	11698.9	0.794396
P06280	5500.29	1920.33	2.86425
P06312	152816	108582	1.40738
P06331	833626	535974	1.55535
P06396	403502	406743	0.992032
P06454	897.706	3483.89	0.257673
P06576	3742.55	3873.65	0.966156
P06702	1.48574e+06	2.45375e+06	0.605498
P06703	122681	165871	0.739616
P06731	18004.3	15197.7	1.18467
P06733	2.41623e+06	2.89062e+06	0.835888
P06737	230566	160231	1.43895
P06744	831675	1.15123e+06	0.722424
P06753	33061.1	55262.8	0.598252
P06865	6668.49	3405.16	1.95835
P06870	235396	516090	0.456115
P07108	203319	350759	0.579654
P07195	185081	110134	1.6805
P07225	18526.1	5306.68	3.49108
P07237	500831	663560	0.754763
P07339	696561	497533	1.40003
P07384	66190.7	65509.8	1.0104
P07437	3908.18	4497.7	0.868929
P07476	48328.2	91826.7	0.526298
P07477	2822.95	9464	0.298283
P07602	449294	365643	1.22878
P07686	64263.6	46938.6	1.3691
P07711	22771.1	20231.4	1.12554
P07737	36545.1	21484.5	1.70099
P07741	12126.2	24646	0.492015
P07858	186350	266620	0.698933
P07900	9634.05	13421.2	0.717824
P07996	26303.7	37615.4	0.699279
P08118	11748.8	7857.69	1.49519
P08133	24839.5	29343.5	0.846506
P08174	68151.7	79233.8	0.860134
P08185	24165.7	8755.15	2.76017
P08236	1476.43	857.564	1.72166
P08238	42792.4	76292.7	0.560897
P08246	675137	707391	0.954404
P08294	31292	24474.8	1.27854
P08311	495959	573930	0.864146
P08493	8117.2	8190.29	0.991076
P08519	1600.63	2065.7	0.774858
P08571	78198	56013.7	1.39605
P08575	19764.2	8777.25	2.25176
P08582	3001.91	3146.96	0.953906
P08603	142338	88539.7	1.60762
P08637	6643.46	1793.48	3.70422
P08670	65966.3	63752.5	1.03473
P08697	86545.2	83656.9	1.03453
P08727	13805.6	17942.9	0.76942
P08729	5198.21	3278.75	1.58542
P08758	4245.66	2860.78	1.48409
P08779	47341.9	123852	0.382247
P08962	66475.9	46923.7	1.41668
P09211	1.50986e+06	2.39935e+06	0.629279
P09228	1.22544e+06	8.25836e+06	0.148388
P09237	1238.64	1959.35	0.63217
P09668	12722.4	15213.6	0.836253
P09758	6075.83	5109.83	1.18905
P09871	8808.22	10517.8	0.837456
P09958	8764.49	9330.01	0.939386
P09960	36668.9	34138.7	1.07412
P0C0L4	13123	8288.4	1.58329
P0C0L5	381590	216531	1.76229
P0DMV9	202534	192769	1.05066
P0DOX2	3.47606e+06	1.09326e+06	3.17954
P0DOX3	73626.7	51052.2	1.44218
P0DOX5	4.10307e+06	5.59062e+06	0.73392
P0DOX7	2.62617e+06	1.63299e+06	1.6082
P0DOX8	2.48588e+06	1.31868e+06	1.88512
P0DOY3	169303	107438	1.57583
P0DP01	3486.89	5435.71	0.641478
P0DP09	10502.9	2233.06	4.70335
P0DP25	54108.5	84735.4	0.638558
P10163	45518.2	122480	0.371637
P10412	10731.7	11242.2	0.954592
P10586	3780.67	1719.01	2.19933
P10599	673463	1.52e+06	0.443066
P10643	5416.97	7316.08	0.74042
P10644	2806.51	1491.1	1.88217
P10909	198883	134730	1.47616
P11021	151108	137298	1.10059
P11047	6348.01	6365.89	0.997192
P11142	213051	215034	0.990778
P11150	79285.8	79892.7	0.992404
P11169	2762.08	2687.68	1.02768
P11215	145503	116990	1.24373
P11234	15979.7	15891.1	1.00558
P11279	7198.97	6301.7	1.14239
P11413	30302.9	19260.4	1.57332
P11684	23066.3	19079.7	1.20894
P12035	17159.6	21332.9	0.804371
P12109	23885.6	22655.8	1.05428
P12273	9.03945e+06	1.57302e+07	0.574655
P12429	59910.9	71378	0.839347
P12724	8002.66	8284.18	0.966017
P12814	102414	91351.9	1.1211
P12830	93561.9	93486.4	1.00081
P12955	21991.9	38019.4	0.578438
P13473	33168.3	36731.4	0.902995
P13645	237619	209305	1.13528
P13646	119640	778657	0.15365
P13647	74517.5	206518	0.360827
P13671	9512.54	7860.03	1.21024
P13688	6903.61	7566.37	0.912406
P13716	2141.54	2163.34	0.989922
P13796	532827	531911	1.00172
P13797	92881.9	137148	0.677238
P13866	3949.54	2319.46	1.70278
P13987	96206.5	78154.4	1.23098
P14174	165336	151883	1.08857
P14314	3265.64	4316.84	0.756488
P14384	7866.06	10679.7	0.736542
P14550	13923.5	13596.7	1.02403
P14555	1136.15	1392.8	0.815731
P14625	10118.9	17696.5	0.5718
P14735	6484.46	7417.2	0.874247
P14780	399546	348853	1.14531
P14923	10390.7	31896.8	0.325761
P15144	30402.8	30603.5	0.993441
P15153	111153	157657	0.705029
P15289	5787.37	11684.6	0.495297
P15311	213717	340271	0.62808
P15328	264896	237820	1.11385
P15531	5908.35	5987.73	0.986742
P15586	13229.5	6298.02	2.10058
P15814	936226	373589	2.50603
P15822	4728.16	4803.53	0.984308
P15924	227248	181643	1.25107
P15941	10984.4	12535.9	0.876234
P16035	3645.28	2699.79	1.35021
P16070	37771.8	42471.8	0.889339
P16401	1951.02	2364.33	0.825188
P16930	31481.1	30670.8	1.02642
P17213	233606	424588	0.550194
P17900	33362	36657.2	0.910109
P17931	854978	1.22803e+06	0.69622
P18054	2841	3392.8	0.837362
P18085	16480.7	25127.6	0.655883
P18206	87539.8	72860.1	1.20148
P18428	5329.11	3398.43	1.56811
P18510	883074	1.56445e+06	0.564464
P18669	42088.1	48575.2	0.866454
P19012	92139	158806	0.5802
P19013	129241	663052	0.194918
P19021	107982	75610.9	1.42812
P19105	8732.13	10999.3	0.79388
P19320	5952.51	1595.48	3.73087
P19652	546207	573103	0.95307
P19823	120893	131789	0.91732
P19827	17021.2	13085.2	1.30079
P19957	13806	22668.6	0.609035
P20061	927765	555628	1.66976
P20160	143296	157987	0.907012
P20700	10416.9	12301.7	0.846789
P20810	392.943	1144.4	0.343362
P20933	19010.9	20669.3	0.919765
P21128	25275.6	31179.5	0.810648
P21333	30825.4	26715.2	1.15385
P21926	4774.95	5827.36	0.819402
P22079	3.44639e+06	3.33366e+06	1.03382
P22392	43743.4	69969.1	0.625181
P22528	20216	62780	0.322013
P22532	53702.5	95047.1	0.56501
P22676	1600.34	1577.77	1.01431
P22735	38145.4	25305.5	1.50739
P22894	10944.9	2960.27	3.69727
P23083	24810.3	17408.9	1.42515
P23141	38727	49849.7	0.776874
P23142	1957.84	1529.41	1.28013
P23280	2.71552e+06	1.81818e+06	1.49354
P23284	389611	465304	0.837324
P24071	1375.65	1332.17	1.03264
P24158	1.66196e+06	1.46447e+06	1.13485
P24821	1286.18	1909.99	0.673397
P24855	3288.28	9052.75	0.363235
P25311	8.63522e+06	1.12622e+07	0.766747
P25774	22822.5	19025.8	1.19955
P25788	5173.54	5647.61	0.916057
P25815	100652	96490.4	1.04313
P26038	124845	106849	1.16842
P26447	21686.2	19119.2	1.13426
P26641	5036.86	7010.89	0.718434
P27105	47750.4	41004.2	1.16452
P27348	8502.36	11205.6	0.758762
P27482	126193	292701	0.431133
P27487	283590	217669	1.30285
P27701	2003.75	2416.08	0.829341
P27797	128247	174965	0.732988
P27824	12413.7	28674.5	0.432917
P28066	6932.02	4158.99	1.66675
P28325	1.19128e+06	2.16799e+06	0.549487
P28676	6675.97	6548.21	1.01951
P28799	94673	101651	0.931351
P28838	2231.3	997.841	2.23613
P29034	105910	227301	0.465945
P29350	2915.16	2760.55	1.05601
P29373	17744.7	13509.3	1.31352
P29401	784380	741234	1.05821
P29508	704389	1.01411e+06	0.69459
P29622	20152.6	30321.4	0.664631
P30041	113597	144425	0.786545
P30046	61729.5	67685	0.912011
P30086	299238	487295	0.614079
P30153	884.131	3063.02	0.288647
P30740	368786	355708	1.03677
P30838	41466.3	35168.3	1.17908
P31025	1.43825e+07	1.37049e+07	1.04944
P31146	5682.23	8062.83	0.704744
P31151	57915.4	196138	0.295279
P31944	51222.9	58348.9	0.877872
P31946	33277.9	33278.4	0.999984
P31947	215405	290233	0.742181
P31949	65604.7	74331.8	0.882592
P31997	14100.3	19247.6	0.732575
P32119	138015	130470	1.05783
P32926	67783	81038.5	0.83643
P32942	19656.7	21484.7	0.914917
P33176	3151.86	1821.1	1.73074
P34931	26223.4	28694.5	0.913883
P34932	7359.7	7179.72	1.02507
P35030	11563.4	2777.83	4.16276
P35237	63688.6	37941.6	1.6786
P35321	60563.9	298192	0.203104
P35326	64248.8	115954	0.554089
P35527	184910	158262	1.16838
P35579	86745.3	88081.6	0.984828
P35908	386781	283713	1.36328
P36222	37743.5	38071.8	0.991376
P36578	6108.45	5119.18	1.19325
P36952	20808.9	12045.9	1.72746
P37802	74941.2	67309.7	1.11338
P37837	259446	202989	1.27812
P38646	832.657	1626.88	0.511812
P40121	14840.1	8903.46	1.66678
P40189	14273.4	19051.3	0.749206
P40199	14492.7	10909.5	1.32844
P40394	1942.39	1771.75	1.09631
P40925	5480.09	9958.48	0.550293
P40926	50828.9	95379.8	0.53291
P41222	6822.6	3267.15	2.08824
P43652	140513	78203.9	1.79675
P46108	4362.1	5201.87	0.838564
P46109	11373.2	12166.3	0.934806
P46459	11759.7	18627.2	0.631318
P46926	4216.12	3201.31	1.317
P46939	4259.44	9147.07	0.465662
P46940	75820.5	73333.1	1.03392
P48594	5958.25	6404.94	0.930259
P48595	13951	24553.9	0.56818
P48637	74879.2	83612.4	0.895551
P49247	1495.75	17984.8	0.0831677
P49354	5300.42	6133.77	0.864137
P49721	14659	20180	0.726412
P49902	4829.03	2811.71	1.71747
P49913	46545.5	27314	1.70409
P50395	179150	210430	0.851351
P50452	17869.2	22344.1	0.799728
P51159	11953.1	9868.05	1.2113
P52209	651291	780065	0.834918
P52565	64083.8	47446	1.35067
P52566	287875	230705	1.24781
P53634	35598.2	26293.8	1.35386
P54108	1.5329e+06	1.45597e+06	1.05284
P54652	4195.26	4499.21	0.932445
P54727	2685.07	3480.84	0.771386
P54802	8776.67	6350.01	1.38215
P55058	77780.5	84600.4	0.919387
P55064	35660.1	14842.5	2.40256
P55072	7248.83	9889.62	0.732973
P55259	1133.84	520.286	2.17926
P55786	60914	70370.7	0.865616
P56182	3627.24	3117.42	1.16354
P58499	46017.4	43987.7	1.04614
P59666	1.28873e+06	1.19155e+06	1.08155
P59998	90205	85062	1.06046
P60174	612885	686810	0.892364
P60660	39407.8	37534.5	1.04991
P61158	29847	24411.3	1.22267
P61160	67847.8	62536.6	1.08493
P61586	69352.5	86810.8	0.798893
P61626	4.28091e+06	922323	4.64144
P61769	776556	858061	0.905012
P61916	127598	117754	1.08359
P62136	15173.7	10235.8	1.48241
P62241	5953.89	6264.03	0.95049
P62258	39390.2	33085.6	1.19055
P62701	1585.82	3432.53	0.461998
P62760	5296.92	2637	2.00869
P62805	755963	474744	1.59236
P62917	17389.6	7734.09	2.24843
P62937	419854	869191	0.483039
P62979	89853.7	95229	0.943554
P62987	85591.1	133899	0.639222
P62993	10696.5	13601.4	0.786424
P63098	3613.06	2375.37	1.52105
P63104	241822	271742	0.889897
P63208	9075.87	11902.6	0.762513
P63261	4.8853e+06	4.02769e+06	1.21293
P68371	2110.28	3336.65	0.632454
P68871	465901	100740	4.62477
P69905	2.19856e+06	229202	9.59224
P78324	19811.1	15013.7	1.31953
P78386	33659.7	31984.8	1.05237
P78417	33692.2	32231	1.04534
P80188	1.25813e+06	1.25206e+06	1.00485
P80303	244442	258174	0.946809
P80511	29245.7	43044.2	0.679434
P80748	40111.2	33531.7	1.19622
P81605	6489.19	6973.39	0.930565
P84098	3895.47	6750.87	0.577033
P98088	46263.5	86191.6	0.536752
P98155	1176.68	1295.89	0.908015
P98160	28069	25346.2	1.10742
Q00610	4839.08	4980.49	0.971609
Q01082	2931.33	5694.52	0.514763
Q01459	53358.8	56113.2	0.950913
Q01469	318354	398677	0.798525
Q01518	128375	106662	1.20357
Q01546	73373.2	125797	0.583266
Q01629	1951.48	1590.88	1.22666
Q02413	41719.7	45436.5	0.918198
Q02487	79943	94868	0.842676
Q02790	5992.02	6034.71	0.992926
Q03001	5956.6	6567.5	0.906981
Q03403	805.599	1082.88	0.743939
Q03591	3094.74	2463.66	1.25616
Q04118	1936.24	15470.7	0.125156
Q04695	44003.5	23873.8	1.84317
Q04760	45975	69426.3	0.662214
Q05707	21150.2	15759.1	1.3421
Q06033	4325.92	3555.45	1.2167
Q06323	28941.6	35510.9	0.815005
Q06830	172187	241689	0.712432
Q07020	6064.55	11347.7	0.534428
Q07654	52400.9	30954.5	1.69284
Q08188	955544	1.41526e+06	0.675173
Q08380	1.07543e+06	559788	1.92115
Q08431	8192.36	9406.72	0.870906
Q08554	8466.16	11767.4	0.719461
Q09666	40734.3	86604.5	0.470349
Q10588	8965.2	12562.7	0.713634
Q12805	6128.02	8014.22	0.764643
Q12907	5891.88	9003.35	0.654409
Q12913	9733.39	16116.7	0.603932
Q13162	25005.9	33029.5	0.757078
Q13183	2185.72	3631.93	0.601808
Q13228	5332.47	2925.48	1.82277
Q13231	37784.8	71307.2	0.529887
Q13296	4442.1	5376.42	0.82622
Q13404	14547.8	13465.4	1.08038
Q13410	7213.29	14505.8	0.497269
Q13421	48791.6	15548.6	3.138
Q13451	3949.36	3575.32	1.10462
Q13510	11380.1	10031.3	1.13446
Q13614	9908.04	16883.3	0.586855
Q13813	27411.5	25905.4	1.05814
Q13822	12408.3	52117.3	0.238083
Q13835	1769.62	5170.28	0.342268
Q13907	1487.5	2270.96	0.655009
Q14116	4673.83	12672.8	0.368807
Q14332	4230.48	5554.72	0.7616
Q14376	519762	368693	1.40974
Q14508	110795	143033	0.774613
Q14515	532375	363076	1.46629
Q14525	11220.9	11128.8	1.00828
Q14624	157258	137463	1.144
Q14697	18429.8	22759.1	0.809774
Q14766	13560	3356.24	4.04024
Q14974	6454.62	4271.16	1.51121
Q14CN2	145436	193577	0.751307
Q15323	14648.3	10524	1.39189
Q15833	1454.82	2179.23	0.667583
Q16378	85035.2	154928	0.548868
Q16610	192053	287892	0.6671
Q16651	311420	196781	1.58257
Q16836	1665.62	1144.12	1.45581
Q24JP5	595.408	962.676	0.618493
Q2M2I5	8303.41	17216.1	0.482304
Q3LI64	1339.59	2437.94	0.549474
Q3LI72	22998.2	9342.76	2.46161
Q4LDE5	3968.91	3653.41	1.08636
Q53FA7	11061	5203.19	2.1258
Q53GD3	8785.56	5178.81	1.69644
Q5D862	923.874	1045.06	0.884039
Q5JRA6	15675.1	10799.8	1.45143
Q5T749	3004.22	8527.82	0.352285
Q5VST9	117280	38413.8	3.05306
Q5VTE0	111788	124711	0.896381
Q6MZM9	427090	711909	0.599922
Q6P499	10272.8	10518.7	0.976622
Q6P4A8	14198.2	9110.73	1.5584
Q6P5S2	8.80122e+06	9.19738e+06	0.956927
Q6UWW0	7737.26	5332.5	1.45096
Q6UX06	197075	142597	1.38204
Q6UXB3	2747.16	2682.05	1.02428
Q6UXD5	2810.33	2658.86	1.05697
Q6ZMR5	60471.7	92391.2	0.654518
Q71DI3	104237	192085	0.542661
Q7LDG7	24273.4	33534.9	0.723825
Q7Z794	5466.16	7311.16	0.747646
Q7Z7M9	2235.31	1479.21	1.51115
Q86SQ4	9546.3	18082.9	0.527919
Q86T26	7155.47	10404.7	0.687718
Q86UD1	9606.46	11130.6	0.863065
Q86UX7	8923.84	12518	0.71288
Q86VR7	4299.97	7093.06	0.606222
Q86YZ3	2857	401.223	7.12074
Q8IUC1	1723.9	1575.41	1.09426
Q8IZP9	6093.08	7931.09	0.768253
Q8N1N4	43100.2	76515.6	0.563287
Q8N3C0	3074.54	787.48	3.90428
Q8N474	25316.2	25630.7	0.987727
Q8N4F0	2.79766e+06	2.549e+06	1.09755
Q8N6Q3	10201.2	6490.4	1.57173
Q8NBJ4	53117.1	60201.2	0.882327
Q8NBJ7	1058.98	1775.66	0.596386
Q8NBS9	2888.45	2713.74	1.06438
Q8NFT8	20647.8	31679.1	0.651779
Q8NFZ8	6475.5	3785.59	1.71056
Q8NHM4	28490.5	12804.5	2.22504
Q8NHP8	2410.41	2534.72	0.950956
Q8TAX7	3.23068e+06	6.37623e+06	0.506676
Q8TDL5	5.16766e+06	2.38125e+06	2.17014
Q8TED4	2739.17	3711.4	0.73804
Q8TF72	2646.75	2237.56	1.18287
Q8WUM4	33904.9	23742.6	1.42802
Q8WUW1	9827.66	6000.68	1.63776
Q8WVQ1	26902.4	19857.1	1.3548
Q8WWA0	9913.4	6106.76	1.62335
Q8WWY7	1665.11	3511.33	0.474209
Q8WXI7	90875.6	70341.6	1.29192
Q8WZ42	21501.4	20927.9	1.02741
Q92520	6567.13	5553.07	1.18261
Q92542	7227.93	56595.2	0.127713
Q92563	2594.38	7887.57	0.32892
Q92673	476.345	412.732	1.15413
Q92692	3952.89	7817.64	0.505637
Q92743	18179.9	13270.2	1.36998
Q92764	28727.2	12061.3	2.38176
Q92876	23717.8	38145.6	0.62177
Q92882	15442.8	9747.77	1.58424
Q92887	28856.7	9702.71	2.97409
Q92890	4935.28	2997.8	1.6463
Q92896	35965.1	42846.5	0.839394
Q96AT9	22900	20816.9	1.10007
Q96BQ1	189372	208488	0.908313
Q96C19	14049	9775.27	1.4372
Q96C90	3527.89	3858.28	0.914367
Q96DA0	1.34762e+07	1.44282e+07	0.934017
Q96DR5	4.93087e+06	3.84974e+06	1.28083
Q96DR8	2183.24	3599.07	0.606611
Q96FE7	6072.65	7232.82	0.839596
Q96G03	10255.5	9596.17	1.06871
Q96GX9	2252.6	916.053	2.45903
Q96HE7	329632	645834	0.510398
Q96L46	2617.26	912.749	2.86744
Q96NY8	5339.57	7562.66	0.706044
Q96P63	14010.7	24711	0.566983
Q96PD5	8028.05	9718.82	0.826032
Q96QH2	1603.62	2175.04	0.737284
Q96RM1	11550.3	26111.5	0.442345
Q96S96	8589.23	11038.6	0.778111
Q96S97	14183.1	7612.15	1.86322
Q99102	23079.3	2707.72	8.5235
Q99574	22088.5	18389.1	1.20117
Q99879	8851.63	4480.89	1.97542
Q99880	110793	71568.3	1.54808
Q99935	182183	20312.6	8.96899
Q9BQE3	13309.2	14755.4	0.901985
Q9BRF8	17859.5	20936.9	0.853018
Q9BRT3	43639.4	28533	1.52944
Q9BS26	2271.08	3285.44	0.691257
Q9BTM1	155333	136949	1.13424
Q9BXT5	29755.7	30108.5	0.988283
Q9BYR7	4234.55	2020.87	2.09541
Q9BYR8	3029.69	1944.25	1.55828
Q9BYR9	17023.1	24556.3	0.693227
Q9BYU5	795.38	1040.36	0.764527
Q9GZP4	12645.4	13939.4	0.907171
Q9GZX9	750.224	1688.44	0.444331
Q9GZZ8	523333	117329	4.4604
Q9H008	4385.75	4060.13	1.0802
Q9H0R4	9123.05	2129.33	4.28447
Q9H0U4	121936	107409	1.13525
Q9H0W9	14570.2	12139.2	1.20026
Q9H299	9687.25	11803.9	0.820685
Q9H4A4	20534.7	12983.9	1.58155
Q9H4M9	23499.4	33962.6	0.691918
Q9H8J5	5796.73	9574.99	0.605403
Q9HAT2	11264.4	10459.5	1.07696
Q9HB75	2306.36	1439.05	1.6027
Q9HC84	6.11319e+06	5.04595e+06	1.2115
Q9HCY8	14048.2	14774.5	0.950836
Q9HD89	11103.1	9630.36	1.15293
Q9NP55	538729	397890	1.35396
Q9NQ38	125325	150719	0.831512
Q9NRJ3	961.821	852.638	1.12805
Q9NSB2	12502.8	12261.1	1.01971
Q9NTZ6	3518.95	10895.7	0.322966
Q9NZP8	9381.59	1376.81	6.814
Q9NZT1	285228	329339	0.866063
Q9NZV1	14245.5	14322	0.994655
Q9P0G3	9021.67	7837.87	1.15104
Q9P1F3	487.788	1073.05	0.454582
Q9P1Z2	85416.3	14796.1	5.77291
Q9UBC9	5.84075e+06	6.93954e+06	0.841662
Q9UBD6	13249	8257.48	1.60448
Q9UBG3	517151	558839	0.925403
Q9UBH0	38313.4	64469.9	0.594284
Q9UBR2	53211	48623.1	1.09436
Q9UBX5	2826.95	1743.82	1.62113
Q9UBX7	114602	136020	0.842536
Q9UGM3	4.46983e+06	3.3225e+06	1.34532
Q9UHA7	8125.99	7180.8	1.13163
Q9UHX3	1184.87	804.342	1.4731
Q9UI42	4165.17	3149.79	1.32237
Q9UIV8	694412	886426	0.783384
Q9UJ70	7395.21	5602.18	1.32006
Q9UKK9	36053.6	36033.8	1.00055
Q9UKR3	113024	143155	0.789521
Q9UL52	1096.82	3119.73	0.351577
Q9ULZ3	8918.01	11061.9	0.806194
Q9UP38	5178.99	3652.83	1.4178
Q9Y2I9	7553.82	5921.41	1.27568
Q9Y333	1172.97	2135.22	0.549345
Q9Y3B8	10115.4	14295.6	0.707587
Q9Y5Z4	19211	24216.3	0.79331
Q9Y624	26899	22706.8	1.18462
Q9Y6R7	219744	415164	0.529294

## Sheet: PTSDrisk-Means&FC
Bootstrapped Means
proteinID	Low	High	Fold Change
A0A075B6H7	14825.6	25333.5	0.585218
A0A075B6H9	6842.26	1075.33	6.36292
A0A075B6I0	83044.5	145008	0.572689
A0A075B6I9	10833.8	18573.9	0.583282
A0A075B6J9	13646.5	26090.8	0.523039
A0A075B6K4	12301.4	20040.2	0.613836
A0A075B6K5	6155.92	6435.21	0.956599
A0A075B6Q5	7357.56	21055.7	0.349433
A0A075B6S5	78754.8	135086	0.582998
A0A087WSX0	21508.5	47041.8	0.45722
A0A087WSY6	96162.8	105557	0.911002
A0A0A0MS14	31795.4	62657	0.507453
A0A0A0MS15	151303	144618	1.04623
A0A0A0MT36	3766.2	5286.18	0.712462
A0A0B4J1U3	5641.7	3313.19	1.7028
A0A0B4J1U7	42979.8	46369.4	0.9269
A0A0B4J1V0	67602.6	79631.8	0.848941
A0A0B4J1V2	83516.4	133520	0.625496
A0A0B4J1V6	6445.43	4106.91	1.56941
A0A0B4J1X5	9117.18	6094.03	1.49608
A0A0B4J1Y8	32905	50359.5	0.653402
A0A0B4J1Y9	42669.4	57272.3	0.745026
A0A0C4DH24	23940.8	21449.6	1.11614
A0A0C4DH25	135263	120258	1.12478
A0A0C4DH31	34684.8	35995.1	0.9636
A0A0C4DH34	62273.9	74278.4	0.838385
A0A0C4DH35	20535.2	30892.8	0.664723
A0A0C4DH36	12945.9	19386.1	0.66779
A0A0C4DH38	190223	184594	1.03049
A0A0C4DH41	9718.47	9612.44	1.01103
A0A0C4DH68	129819	207094	0.62686
A0A0J9YXX1	153810	290988	0.528578
A0M8Q6	1412.16	3158.43	0.447107
A2NJV5	20173.5	28988.1	0.695925
A8K2U0	1.22646e+06	2.42809e+06	0.505112
A8MXZ3	140.277	45.0816	3.11162
E9PAV3	16322.8	6335.54	2.57639
O00115	18940.9	30062.6	0.630049
O00204	42786	77861.9	0.549512
O00299	165626	295784	0.559955
O00391	82097.9	175413	0.468026
O00462	40213.1	42783.3	0.939924
O00468	2970.04	2950.14	1.00675
O00533	805.174	4029.38	0.199826
O00584	58089.4	94215.9	0.616557
O00748	93009.1	180559	0.515119
O00764	20851.1	17866.3	1.16706
O14920	3862.87	4895.71	0.789032
O14974	21012.9	22717.5	0.924969
O15162	1213.71	1105.04	1.09834
O15400	4045.04	3080.73	1.31301
O43240	57542	130957	0.439398
O43278	43652.7	63638.3	0.68595
O43291	2263.8	4465.06	0.507003
O43451	12148.6	21659	0.560904
O43490	14466.3	33340.6	0.433895
O43505	1785.21	3145.16	0.567604
O43653	4639.63	2377.92	1.95113
O43657	3668.61	11147.6	0.329094
O43707	48920.1	79149.2	0.618075
O43790	6365.69	6809.65	0.934803
O43866	13016.6	12206.9	1.06633
O60218	75431.3	93358.2	0.807978
O60235	155647	240408	0.64743
O60259	8349.57	13442.8	0.62112
O60437	13607	14593.9	0.932378
O60635	3085.78	2794.12	1.10439
O60888	23131.7	38146.8	0.606387
O75015	4823	1617.03	2.98263
O75131	21196.9	21510.1	0.985438
O75144	3519.92	3225.29	1.09135
O75223	9900.87	8418.9	1.17603
O75340	17105.3	13913.6	1.22939
O75368	34016.1	44938.6	0.756947
O75369	7290.08	8578.67	0.849792
O75556	5636.76	29304.2	0.192353
O75594	61579.5	94318.6	0.652888
O75635	2964.94	2837.25	1.04501
O75882	61229.8	57345.4	1.06774
O76009	4328.88	5383.09	0.804164
O76011	9901.07	23163.9	0.427435
O76013	13573.2	20477.8	0.662822
O76015	5784.79	7264.39	0.796322
O94919	4516.75	10586.5	0.426651
O95274	226120	401159	0.563665
O95336	22896.7	39353.8	0.581817
O95445	23946.6	19485.6	1.22894
O95777	2479.96	1654.43	1.49898
P00338	71101.6	129098	0.550756
P00390	13129.7	21840.5	0.601162
P00441	22803.7	40879.4	0.557828
P00450	209368	249232	0.840052
P00491	137899	192967	0.714626
P00492	15455.9	16987.2	0.909858
P00505	3875.06	4141.95	0.935565
P00558	74639.1	111408	0.669965
P00734	18478.3	24556	0.752496
P00738	1.16679e+06	679113	1.71812
P00747	311396	1.20376e+06	0.258685
P00751	256537	213235	1.20307
P00915	1363.53	2253.46	0.605084
P01008	216678	248826	0.870802
P01009	1.22078e+06	1.17761e+06	1.03666
P01011	74905.2	133217	0.562279
P01019	1969.33	327.009	6.02225
P01023	1.38638e+06	981848	1.41201
P01024	1.12356e+06	708299	1.58627
P01033	268105	624096	0.429589
P01034	1.30806e+06	1.32458e+06	0.987525
P01036	3.84865e+06	2.94212e+06	1.30812
P01037	7.99007e+06	3.9864e+06	2.00433
P01040	529736	826187	0.641182
P01042	127959	159642	0.801538
P01130	2732.38	4990.6	0.547505
P01133	46828.5	59564.2	0.786186
P01591	2.49052e+06	3.71735e+06	0.669971
P01594	10160.7	12096.1	0.839999
P01599	8607.52	21824.8	0.394392
P01601	4118.89	9265.44	0.444544
P01611	9582.26	2839.84	3.37422
P01614	44662.6	103254	0.432552
P01619	954840	1.23665e+06	0.77212
P01699	7461.92	18087.1	0.412556
P01700	337582	465494	0.725213
P01701	109265	180210	0.606322
P01703	144088	206761	0.696883
P01706	66016.5	92949.4	0.710242
P01714	24965	49281.7	0.506577
P01715	17655.8	22391.2	0.788516
P01717	14480.2	25258.8	0.573274
P01721	32226.5	58081.9	0.554846
P01742	25163.4	25744.5	0.977429
P01743	5381.24	9408.82	0.571936
P01762	8075.96	9028.38	0.894509
P01764	85750.5	111002	0.772511
P01766	24169	28782.5	0.839712
P01780	79682.3	161329	0.493913
P01782	10591.6	7978.84	1.32746
P01833	1.37406e+07	2.09174e+07	0.656895
P01834	3.83221e+06	3.86905e+06	0.990478
P01859	770607	763085	1.00986
P01860	107553	34690	3.1004
P01861	117480	129560	0.906766
P01871	1.62245e+06	3.53307e+06	0.459218
P01876	7.02312e+06	1.42681e+07	0.492225
P02042	610.297	1030.81	0.592056
P02452	6620.35	13123.6	0.50446
P02533	43696.5	56994.4	0.76668
P02538	32661	13753.2	2.3748
P02545	14128.8	7360.32	1.91959
P02647	836033	599411	1.39476
P02649	1026.02	6850.5	0.149773
P02652	10842.2	4601.57	2.35619
P02671	222826	149241	1.49306
P02675	502261	347168	1.44674
P02679	478870	279891	1.71092
P02743	31992	27272.1	1.17307
P02748	31701.2	43530.1	0.728259
P02749	74642.4	78634.9	0.949227
P02750	238678	275748	0.865566
P02751	101069	85976.9	1.17554
P02753	47687.3	21902.2	2.17729
P02760	48841.3	41058.6	1.18955
P02763	265908	197612	1.34561
P02765	302818	288204	1.05071
P02766	61952.8	91983.8	0.673518
P02768	2.75388e+07	2.51904e+07	1.09323
P02774	366319	357150	1.02567
P02787	1.57271e+06	1.8651e+06	0.843232
P02788	1.9808e+06	9.33379e+06	0.212218
P02790	1.06047e+06	881245	1.20338
P02792	12034.9	12098.1	0.99477
P02794	3450.99	2560.54	1.34776
P02814	348301	83341.7	4.1792
P03952	965.267	431.805	2.23543
P03973	145223	190700	0.761526
P04003	80722.8	74544.6	1.08288
P04004	105045	86583	1.21322
P04040	331839	467931	0.709162
P04066	26297.2	18644.9	1.41043
P04075	31769.5	33204.8	0.956773
P04080	3.45292e+06	8.26743e+06	0.417653
P04083	677841	715182	0.947789
P04114	114502	62479	1.83265
P04155	3764.06	2952.81	1.27474
P04179	7104.06	3826.13	1.85672
P04196	43322	52038.2	0.832504
P04211	37222.7	8436.6	4.41205
P04217	810923	585492	1.38503
P04259	47064.6	37921.7	1.2411
P04264	340115	454049	0.749071
P04406	443990	688401	0.644959
P04430	4488.73	7612.26	0.589671
P04432	14691.9	22234.4	0.660776
P04433	8491.12	19739.2	0.430164
P04632	4698.41	5198.53	0.903796
P04745	2.28459e+07	2.03876e+07	1.12058
P04792	187048	210335	0.889288
P04899	33807.9	76294	0.443127
P05067	22000.8	17556.6	1.25313
P05089	28203.9	45556.2	0.619101
P05090	22013.4	37587.1	0.585662
P05107	47518.8	79040.7	0.601194
P05109	7.6775e+06	8.69177e+06	0.883307
P05120	57323.6	93118.2	0.6156
P05155	135353	98669.8	1.37178
P05156	23578.1	16163.6	1.45871
P05164	354287	725814	0.488124
P05362	4615.39	3556.1	1.29788
P05543	11167.2	4128.94	2.70461
P05787	9528.96	11446.5	0.832481
P06280	4425.54	3712.72	1.19199
P06312	122664	143123	0.857051
P06331	495284	1.1171e+06	0.443366
P06396	315946	604490	0.522666
P06454	2777.08	405.208	6.85347
P06576	3317.31	4664.31	0.711211
P06702	1.8879e+06	1.84371e+06	1.02397
P06703	105841	295359	0.358347
P06731	15516.8	19554.6	0.793512
P06733	1.83465e+06	4.25178e+06	0.431502
P06737	180396	244452	0.737961
P06744	793057	1.34799e+06	0.588324
P06753	31637.9	72529	0.43621
P06865	4784.12	4270.84	1.12018
P06870	180338	743490	0.242556
P07108	199682	441242	0.452544
P07195	134956	189499	0.71217
P07225	12899.6	8648.34	1.49157
P07237	467172	866696	0.539027
P07339	495768	729962	0.679169
P07384	60294.2	78849.1	0.764679
P07437	4659.28	2293.41	2.0316
P07476	63535	75304	0.843714
P07477	6534.28	4170.33	1.56685
P07602	340437	526744	0.646304
P07686	45402.4	72254.2	0.62837
P07711	20596.2	21891.2	0.940843
P07737	28173.7	47468.2	0.593528
P07741	12192.8	31895.2	0.382277
P07858	178482	310432	0.57495
P07900	9804.14	14397.2	0.680975
P07996	25397	46703	0.543798
P08118	9700.05	9464.16	1.02492
P08133	22754.6	34994.1	0.650242
P08174	61216.9	97634.3	0.627002
P08185	17029.6	12180.3	1.39813
P08236	965.628	1455.86	0.663272
P08238	51482.1	73006.8	0.705168
P08246	537443	924534	0.581312
P08294	22219.1	36385.5	0.610658
P08311	427292	713602	0.598781
P08493	8869.75	4819.21	1.8405
P08519	1470.92	2502.01	0.587896
P08571	52244.4	90295.3	0.578595
P08575	15449.2	11617.7	1.32979
P08582	2789.24	3237.76	0.861471
P08603	117864	97440.6	1.2096
P08637	4889.47	1841.84	2.65467
P08670	56313.9	74407.6	0.75683
P08697	82064.4	78178.2	1.04971
P08727	11703.9	25045.1	0.467313
P08729	4876.06	2874.48	1.69633
P08758	3886.13	3369.14	1.15345
P08779	93389.6	56408.3	1.6556
P08962	48179.2	72646.8	0.663198
P09211	1.34743e+06	3.02745e+06	0.44507
P09228	5.36225e+06	2.75543e+06	1.94607
P09237	1443.69	2913.66	0.495491
P09668	12495.2	15778.2	0.791927
P09758	6307.72	2905.63	2.17086
P09871	9194.8	9745.19	0.943521
P09958	8536.84	9290.78	0.918851
P09960	31078.2	55223.3	0.562773
P0C0L4	11715	6088.18	1.92422
P0C0L5	300719	247315	1.21594
P0DMV9	174557	258900	0.674228
P0DOX2	2.2224e+06	2.15663e+06	1.03049
P0DOX3	66182.1	39572.8	1.67241
P0DOX5	5.86002e+06	2.39111e+06	2.45075
P0DOX7	2.27523e+06	1.49038e+06	1.52661
P0DOX8	1.6855e+06	2.44985e+06	0.688
P0DOY3	95603.3	398393	0.239973
P0DP01	4174.4	4110.67	1.0155
P0DP09	7500.82	2363.22	3.17399
P0DP25	63080.5	77519.3	0.81374
P10163	85060.2	58561.6	1.45249
P10412	10820.7	11061.5	0.978229
P10586	2706.83	2272.61	1.19107
P10599	728686	1.98081e+06	0.367872
P10643	6712.76	4684.39	1.43301
P10644	1487.45	3391.35	0.4386
P10909	173951	173153	1.00461
P11021	120389	191808	0.627651
P11047	5773.29	8014.71	0.720337
P11142	197135	256565	0.768363
P11150	71483.9	109454	0.653094
P11169	2421.12	3116.45	0.776885
P11215	118502	147747	0.802062
P11234	13276.5	22271.1	0.596132
P11279	5235.54	9707.8	0.539313
P11413	23284.4	32813.8	0.709592
P11684	15514.4	35817.6	0.433151
P12035	17508.8	22912.6	0.764156
P12109	20865.7	26633.9	0.783429
P12273	9.761e+06	1.68926e+07	0.577826
P12429	47036.8	101363	0.464044
P12724	6762.53	10757.4	0.628643
P12814	82454.2	130369	0.632469
P12830	76210.5	136232	0.559415
P12955	19731.7	49637	0.397519
P13473	26695.2	47262.7	0.564826
P13645	208969	240120	0.870267
P13646	427702	393638	1.08654
P13647	153838	82491.3	1.86491
P13671	8846.27	7567.34	1.16901
P13688	8669.73	3950.89	2.19438
P13716	1794.41	2604.34	0.689008
P13796	427105	787718	0.542205
P13797	88273.4	179111	0.492843
P13866	3153.11	3220.2	0.979166
P13987	68193.6	128113	0.532292
P14174	133329	227351	0.586447
P14314	3482.83	4552.15	0.765096
P14384	7021.01	12607	0.556914
P14550	13277.3	13501.9	0.983361
P14555	1164.75	1465.03	0.795033
P14625	10921.9	21402.3	0.510314
P14735	6019.79	7055.42	0.853216
P14780	309630	493544	0.627361
P14923	22566.2	13420	1.68153
P15144	25111.3	44222.6	0.567837
P15153	103484	198650	0.520936
P15289	5812.16	15239.4	0.38139
P15311	182726	474903	0.384765
P15328	217482	295128	0.736907
P15531	5581.99	6871.39	0.812352
P15586	10071.6	8659.38	1.16308
P15814	586254	770496	0.76088
P15822	4295.33	5548.75	0.774109
P15924	176423	374614	0.470945
P15941	10474.8	13283.6	0.78855
P16035	2896.17	3512.62	0.824504
P16070	38993	41828.5	0.932211
P16401	1751.3	3214.18	0.544867
P16930	29212.4	36069.4	0.809895
P17213	260090	495327	0.525087
P17900	24828.3	52467.4	0.473214
P17931	692723	1.82394e+06	0.379795
P18054	3141.46	3449.85	0.910608
P18085	14077	35762.1	0.393628
P18206	75662.7	90491	0.836135
P18428	4144.84	4164.21	0.995347
P18510	863913	1.98368e+06	0.43551
P18669	40263	62444.6	0.644779
P19012	113853	129439	0.879589
P19013	427015	229470	1.86088
P19021	80606.5	98233.1	0.820564
P19105	8821.2	10999.1	0.801996
P19320	4596.7	1867.29	2.4617
P19652	574645	414980	1.38475
P19823	139123	75160.3	1.85101
P19827	15660.5	12279.7	1.27532
P19957	14525.5	22627.6	0.641937
P20061	441260	1.26357e+06	0.349218
P20160	109265	213387	0.512052
P20700	9563.25	16356.6	0.584671
P20810	743.94	779.32	0.954601
P20933	18667.5	23442.1	0.796324
P21128	24676.8	39193.4	0.629616
P21333	25269.7	37815.7	0.668234
P21926	4449.4	5790.11	0.768448
P22079	3.11618e+06	3.86381e+06	0.806506
P22392	37140.3	100513	0.369507
P22528	24002	70414.6	0.340866
P22532	65942.1	75097.2	0.87809
P22676	1801.52	971.319	1.85471
P22735	29312.9	30829.7	0.950802
P22894	7456.22	4434.73	1.68133
P23083	15942.7	28290.2	0.563542
P23141	49817.1	24248	2.05448
P23142	1971.59	880.237	2.23984
P23280	2.39427e+06	1.72634e+06	1.38691
P23284	419678	438079	0.957998
P24071	1061.12	1775.26	0.597726
P24158	1.37451e+06	1.95643e+06	0.702561
P24821	1496.94	1797.78	0.832661
P24855	3665.29	10327.4	0.35491
P25311	7.89387e+06	1.51494e+07	0.521067
P25774	17323.1	29360	0.590024
P25788	5184.92	7181.4	0.721994
P25815	75573.7	173053	0.436708
P26038	98011.6	151139	0.648487
P26447	19363.3	19357.3	1.00031
P26641	6664.56	3628.53	1.83671
P27105	35774.3	59017.8	0.606161
P27348	8469.67	11480.4	0.737752
P27482	152514	304707	0.500526
P27487	229510	277364	0.827469
P27701	2711.73	876.644	3.09331
P27797	106886	241129	0.443274
P27824	23372.3	12509.8	1.86832
P28066	5176.67	5482.63	0.944196
P28325	1.60598e+06	1.76214e+06	0.911379
P28676	4457.55	11216.9	0.397395
P28799	87357.6	110403	0.79126
P28838	1634.98	1306.78	1.25116
P29034	105047	286891	0.366156
P29350	2279.52	4915.85	0.463708
P29373	11635.4	19965.1	0.582787
P29401	637679	1.06783e+06	0.597174
P29508	606692	1.44251e+06	0.420581
P29622	22455	26213.2	0.856631
P30041	90756.2	227307	0.399267
P30046	54358.3	95531.5	0.569009
P30086	283070	636021	0.445064
P30153	687.506	4291.92	0.160186
P30740	286843	629533	0.455645
P30838	36642.9	45300	0.808894
P31025	6.62312e+06	3.15306e+07	0.210054
P31146	8084.41	3428.2	2.35821
P31151	62493.8	250659	0.249317
P31944	45314.4	69156.3	0.655246
P31946	27754.3	48878.4	0.567823
P31947	193468	429847	0.450085
P31949	59298.8	86146.4	0.68835
P31997	11576.6	29615.8	0.390894
P32119	118624	159123	0.745484
P32926	60336.7	112412	0.536747
P32942	17489.1	29484.4	0.593164
P33176	2461.18	2359.24	1.04321
P34931	26217.5	31621	0.829118
P34932	6534.68	7965.17	0.820407
P35030	8204.06	3378.86	2.42806
P35237	40443.9	71513.1	0.565546
P35321	218591	74610.9	2.92974
P35326	82655.6	101230	0.816516
P35527	141782	215987	0.656437
P35579	76032.5	119202	0.637848
P35908	315257	363435	0.867437
P36222	31895.5	50926.2	0.626309
P36578	5536.43	7026.85	0.787897
P36952	12969.8	19651.9	0.659976
P37802	50151.9	118441	0.423433
P37837	194519	382852	0.50808
P38646	1321.25	910.664	1.45086
P40121	11209.3	10705.4	1.04707
P40189	17842.9	17839	1.00022
P40199	12740.8	13325.3	0.956141
P40394	1901.24	3297.25	0.576616
P40925	4541.29	12503.6	0.363199
P40926	47556.7	119138	0.399172
P41222	4708.82	5661.45	0.831733
P43652	112698	91367.7	1.23345
P46108	4235.29	6889.51	0.614744
P46109	10352.7	16655.9	0.621563
P46459	13045.5	20452.9	0.637833
P46926	3891.23	2850.61	1.36505
P46939	6034.6	7534.73	0.800904
P46940	59605.4	100521	0.592966
P48594	5346.78	7648.99	0.699017
P48595	14203.2	32387.9	0.438535
P48637	62190.3	111038	0.560081
P49247	12033.8	2359.68	5.09975
P49354	5364.18	7005.87	0.765669
P49721	14222.7	24215.2	0.587346
P49902	3853.92	2970.62	1.29735
P49913	20483.9	65117.7	0.314568
P50395	164395	267677	0.614155
P50452	17033.2	23271	0.731948
P51159	8572.88	13274.7	0.645805
P52209	687887	993531	0.692366
P52565	61513.4	28410	2.1652
P52566	231243	296111	0.780933
P53634	28624.7	33426.9	0.856339
P54108	1.06417e+06	2.44049e+06	0.436049
P54652	3725.21	5073	0.73432
P54727	2748.57	3831.56	0.717351
P54802	6706.78	9843.96	0.681309
P55058	63007.5	124229	0.507187
P55064	18684.5	38643.8	0.483506
P55072	6191.66	13071.5	0.473676
P55259	860.562	683.624	1.25882
P55786	53891.1	95894.2	0.561986
P56182	3119.86	3596.69	0.867425
P58499	40508.2	57555.2	0.703816
P59666	961722	1.68727e+06	0.569986
P59998	75909	114552	0.662658
P60174	603328	809831	0.745005
P60660	38293.5	38953.5	0.983056
P61158	24742.9	28367.2	0.872234
P61160	54038.9	88859.8	0.608137
P61586	58505	122602	0.477194
P61626	890257	5.9743e+06	0.149014
P61769	680560	1.04496e+06	0.651277
P61916	114234	137454	0.831069
P62136	13758.8	8890.29	1.54762
P62241	5162.9	8345.45	0.618648
P62258	33328.1	50875.3	0.655094
P62701	2516.82	2759.7	0.911991
P62760	3633.05	3722.07	0.976084
P62805	572371	592772	0.965583
P62917	6050.02	24032.7	0.251741
P62937	538145	884618	0.608336
P62979	81114.4	106224	0.763619
P62987	125640	101925	1.23267
P62993	9139.1	19163.6	0.476899
P63098	3077.24	3351.58	0.918147
P63104	218787	397477	0.55044
P63208	10057.8	9576.6	1.05025
P63261	3.87777e+06	6.05215e+06	0.640726
P68371	2939.53	2022.3	1.45355
P68871	197885	395598	0.500218
P69905	1.42224e+06	460130	3.09095
P78324	14915.6	21225.4	0.702724
P78386	30020.2	38534.9	0.779039
P78417	24765.1	54812.6	0.451815
P80188	1.10973e+06	1.46944e+06	0.755204
P80303	226287	264667	0.854986
P80511	23032	57530.6	0.400344
P80748	34805.4	58491.8	0.595048
P81605	6424.92	8108.08	0.792409
P84098	3666.78	9042.2	0.405519
P98088	52788.3	85777.7	0.615409
P98155	1082.54	1568.06	0.690373
P98160	33208.3	31089.6	1.06815
Q00610	5466.65	3088.47	1.77002
Q01082	3766.32	4892.65	0.769792
Q01459	37154.3	88245.3	0.421034
Q01469	245708	603650	0.407038
Q01518	105207	150632	0.698438
Q01546	110539	56911.5	1.9423
Q01629	1607.68	1780.95	0.902714
Q02413	34430.5	64442.9	0.534279
Q02487	88427.1	98284.5	0.899706
Q02790	4917.09	7722.56	0.636717
Q03001	4622.86	8736.21	0.529161
Q03403	998.503	756.907	1.31919
Q03591	2930.9	2116.66	1.38468
Q04118	11155.1	1178.07	9.46895
Q04695	37012.3	21723	1.70383
Q04760	42112.3	87995.5	0.478574
Q05707	15726.9	22318.1	0.704668
Q06033	4267.19	2416.4	1.76593
Q06323	26028.6	46836	0.555739
Q06830	149518	318588	0.469315
Q07020	9837.56	7248.92	1.35711
Q07654	42878.6	31220.1	1.37343
Q08188	1.06733e+06	1.61828e+06	0.659543
Q08380	520751	1.398e+06	0.372497
Q08431	7765.65	11647.3	0.666735
Q08554	7673.2	14488.9	0.529592
Q09666	63943.6	61799.8	1.03469
Q10588	7696.53	17269.7	0.445666
Q12805	6805.45	6386.01	1.06568
Q12907	7006.87	7931.85	0.883384
Q12913	8812.39	20406.5	0.431843
Q13162	23554.2	38115.6	0.617968
Q13183	2159.54	3829.08	0.563984
Q13228	4355.22	4927.57	0.883848
Q13231	44849.3	74997.5	0.59801
Q13296	4516.86	5677.81	0.795529
Q13404	10688.1	21374.8	0.500033
Q13410	2414.7	27696.1	0.0871854
Q13421	19809.3	62138.7	0.318791
Q13451	2724.64	5745.45	0.474226
Q13510	8951.99	13025.7	0.687253
Q13614	13072.7	11627.4	1.1243
Q13813	25088.9	26634.9	0.941956
Q13822	11432.7	68023.8	0.16807
Q13835	2877.77	5476.15	0.525509
Q13907	1831.95	1675.5	1.09338
Q14116	8848.46	8364.58	1.05785
Q14332	3639.72	6499.7	0.559982
Q14376	350734	652063	0.537883
Q14508	109678	149805	0.732139
Q14515	354186	600725	0.589598
Q14525	9512.77	16771.1	0.567211
Q14624	152426	112421	1.35585
Q14697	16956.3	28761.3	0.589553
Q14766	9734.92	4025.49	2.41832
Q14974	5465.3	4988.58	1.09556
Q14CN2	130071	253654	0.51279
Q15323	12623	12470	1.01227
Q15833	1370.35	2609.37	0.525164
Q16378	115192	118172	0.974789
Q16610	187000	373030	0.5013
Q16651	239572	238962	1.00255
Q16836	1011.62	2035.69	0.496941
Q24JP5	890.172	418.328	2.12793
Q2M2I5	9286.01	17287	0.537167
Q3LI64	2471.21	1352.29	1.82743
Q3LI72	16769.3	13736.4	1.22079
Q4LDE5	3786.59	4291.01	0.882447
Q53FA7	9057.45	4814.62	1.88124
Q53GD3	6260.01	6942.51	0.901693
Q5D862	1144.9	446.129	2.5663
Q5JRA6	11893.6	13582.9	0.875629
Q5T749	3973.15	8358.11	0.475365
Q5VST9	96191.5	28163.7	3.41544
Q5VTE0	106294	135430	0.784863
Q6MZM9	618573	519335	1.19109
Q6P499	7728.3	17624.8	0.438491
Q6P4A8	10570.2	14481.7	0.729901
Q6P5S2	7.09855e+06	1.32832e+07	0.534401
Q6UWW0	6621	5120.09	1.29314
Q6UX06	155520	192137	0.809424
Q6UXB3	1885.07	4389.94	0.429408
Q6UXD5	2172.32	3411.72	0.636723
Q6ZMR5	74877	80867.1	0.925926
Q71DI3	140645	178868	0.786308
Q7LDG7	25745.8	41554.5	0.619568
Q7Z794	7381.97	4794.88	1.53955
Q7Z7M9	1722.46	1830.67	0.940895
Q86SQ4	15967.4	6348.89	2.51499
Q86T26	8205.42	9068.25	0.904852
Q86UD1	7478.52	15866.7	0.471335
Q86UX7	11028.6	9480.98	1.16323
Q86VR7	4236.47	8673.25	0.488452
Q86YZ3	2101.26	232.905	9.02198
Q8IUC1	1862.26	1484.67	1.25433
Q8IZP9	6016.3	9199.39	0.653989
Q8N1N4	59957.8	51517.1	1.16384
Q8N3C0	2401.35	554.386	4.33154
Q8N474	23924.5	30309.1	0.78935
Q8N4F0	2.14066e+06	3.99823e+06	0.535403
Q8N6Q3	7358.5	9692.48	0.759196
Q8NBJ4	35314.2	101793	0.346922
Q8NBJ7	1487.78	990.314	1.50233
Q8NBS9	2815.39	2106.1	1.33678
Q8NFT8	19476.2	39563.2	0.492279
Q8NFZ8	4824.24	4782.05	1.00882
Q8NHM4	15021	40611	0.369876
Q8NHP8	2525.67	2374.6	1.06362
Q8TAX7	5.45699e+06	4.29895e+06	1.26938
Q8TDL5	4.18667e+06	3.56274e+06	1.17513
Q8TED4	1870.3	5461.76	0.342436
Q8TF72	2743.79	1930.64	1.42118
Q8WUM4	28589.2	28497.8	1.00321
Q8WUW1	9238.2	5653.32	1.63412
Q8WVQ1	20069	27831.9	0.721078
Q8WWA0	7108.45	8983.53	0.791275
Q8WWY7	2379.47	2727.85	0.872288
Q8WXI7	71682.7	99365.5	0.721404
Q8WZ42	18888.8	29413.4	0.642184
Q92520	5267.36	6739.69	0.781544
Q92542	30712.8	50687	0.60593
Q92563	6256.74	1738.69	3.59854
Q92673	554.031	381.579	1.45194
Q92692	6698.48	17663	0.379238
Q92743	9016.31	28015.7	0.321831
Q92764	20477.5	16816.5	1.2177
Q92876	21013.8	48100.5	0.436874
Q92882	11793.8	13954.5	0.845157
Q92887	20070.3	16338.9	1.22838
Q92890	4259.85	2363.32	1.80248
Q92896	31940.8	49281.5	0.648129
Q96AT9	19379.6	26056.2	0.743761
Q96BQ1	156497	288785	0.541913
Q96C19	11698.6	14024	0.834182
Q96C90	2734.13	4965.09	0.550671
Q96DA0	9.3864e+06	2.46408e+07	0.38093
Q96DR5	3.96255e+06	5.43148e+06	0.729553
Q96DR8	1927.15	4315.03	0.446615
Q96FE7	5564.33	11604.9	0.479482
Q96G03	9147.14	11789.3	0.775887
Q96GX9	1504.14	1529.58	0.983366
Q96HE7	355146	773859	0.458928
Q96L46	1631.55	1927.98	0.846248
Q96NY8	5384.07	9241.92	0.582571
Q96P63	18444.4	18989.6	0.971292
Q96PD5	9273.24	8351.08	1.11042
Q96QH2	1746.79	1945.98	0.897637
Q96RM1	20707.5	14979.7	1.38237
Q96S96	7387.26	13774.2	0.536312
Q96S97	10194.9	13103	0.778059
Q99102	14481.7	7372.98	1.96416
Q99574	18069.1	24491.1	0.737782
Q99879	6956.31	5138.85	1.35367
Q99880	82900.9	91886	0.902215
Q99935	16272.8	257224	0.0632632
Q9BQE3	16220.2	6577.16	2.46613
Q9BRF8	18251.6	22883.7	0.79758
Q9BRT3	28391.2	46774.3	0.606982
Q9BS26	2432.45	3892.48	0.62491
Q9BTM1	132558	159022	0.833584
Q9BXT5	33726.1	34493.7	0.977745
Q9BYR7	3812.04	1036.94	3.67624
Q9BYR8	2628.52	2320.03	1.13297
Q9BYR9	22697.7	13184.1	1.72159
Q9BYU5	1071.6	409.05	2.61972
Q9GZP4	14970.7	8994.24	1.66448
Q9GZX9	1493.9	431.519	3.46197
Q9GZZ8	13687.8	887435	0.015424
Q9H008	4067.06	4639.91	0.876538
Q9H0R4	6653.33	2492.55	2.66928
Q9H0U4	93637.7	159805	0.585951
Q9H0W9	13890.7	9965.26	1.39391
Q9H299	12594.8	4764.07	2.6437
Q9H4A4	17872.2	12491.7	1.43072
Q9H4M9	33025.4	23685.3	1.39434
Q9H8J5	8716.91	5741.92	1.51812
Q9HAT2	9307.12	13278	0.700945
Q9HB75	1853.29	1696.78	1.09224
Q9HC84	3.95478e+06	9.43287e+06	0.419255
Q9HCY8	14139.9	13393.6	1.05572
Q9HD89	9974.7	12529.1	0.796121
Q9NP55	355231	660760	0.537609
Q9NQ38	121712	161092	0.755544
Q9NRJ3	931.189	749.988	1.24161
Q9NSB2	12009.7	12614.2	0.952075
Q9NTZ6	4664.3	14574.4	0.320033
Q9NZP8	5713.3	4110.2	1.39003
Q9NZT1	254635	419163	0.607484
Q9NZV1	13902.2	13283.3	1.0466
Q9P0G3	6753.08	12253.7	0.551105
Q9P1F3	431.674	1449.72	0.297763
Q9P1Z2	59987.8	16046.1	3.73846
Q9UBC9	5.37726e+06	7.6125e+06	0.706373
Q9UBD6	10563.8	9447.47	1.11816
Q9UBG3	531310	615465	0.863265
Q9UBH0	49366.4	46394.1	1.06406
Q9UBR2	48950.9	54474.2	0.898607
Q9UBX5	1897	3207.25	0.591474
Q9UBX7	95924.6	168099	0.570643
Q9UGM3	2.76779e+06	5.58823e+06	0.495289
Q9UHA7	6792.28	7843.59	0.865965
Q9UHX3	1049.08	658.17	1.59393
Q9UI42	3725.73	3607.79	1.03269
Q9UIV8	596676	1.20764e+06	0.494085
Q9UJ70	7373.24	3151.96	2.33926
Q9UKK9	34485.2	42598.3	0.809546
Q9UKR3	125816	119546	1.05245
Q9UL52	2372.49	1597.32	1.48529
Q9ULZ3	7106.26	15472.8	0.459275
Q9UP38	4921.74	2642.99	1.86219
Q9Y2I9	6775.34	9016.68	0.751423
Q9Y333	1221.1	2359.88	0.517441
Q9Y3B8	8272.2	17972.5	0.460271
Q9Y5Z4	20983.1	20887.2	1.00459
Q9Y624	18686	34029.9	0.549104
Q9Y6R7	241130	477237	0.505264

## Sheet: Re-ep-Correlation
Correlations						Protein	P val	Protein ID	Protein Name	Match	Pearson Correlation
		days				O43291	0.001	SPIT2	Kunitz-type protease inhibitor 2 (Hepatocyte growth factor activator inhibitor type 2) (HAI-2) (Placental bikunin)	5101	-0.657
days	Pearson Correlation	1	Pearson Correlation1			Q9HAT2	0.002	SIAE	Sialate O-acetylesterase (EC 3.1.1.53) (H-Lse) (Sialic acid-specific 9-O-acetylesterase)	9447	-0.616
	Sig. (2-tailed)		Sig. (2-tailed)			P02533	0.003	K1C14	Keratin, type I cytoskeletal 14 (Cytokeratin-14) (CK-14) (Keratin-14) (K14)	5690	-0.596
	N	22	N22			P14625	0.004	ENPL	Endoplasmin (94 kDa glucose-regulated protein) (GRP-94) (Heat shock protein 90 kDa beta member 1) (Tumor rejection antigen 1) (gp96 homolog)	6523	-0.592
A0A075B6H7	Pearson Correlation	0.327	Pearson Correlation0.327			Q9H4A4	0.007	AMPB	Aminopeptidase B (AP-B) (EC 3.4.11.6) (Arginine aminopeptidase) (Arginyl aminopeptidase)	15579	-0.56
	Sig. (2-tailed)	0.138	Sig. (2-tailed)0.138			P06753	0.007	TPM3	Tropomyosin alpha-3 chain (Gamma-tropomyosin) (Tropomyosin-3) (Tropomyosin-5) (hTM5)	3675	-0.554
	N	22	N22			P00505	0.012	AATM	Aspartate aminotransferase, mitochondrial (mAspAT) (EC 2.6.1.1) (EC 2.6.1.7) (Fatty acid-binding protein) (FABP-1) (Glutamate oxaloacetate transaminase 2) (Kynurenine aminotransferase 4) (Kynurenine aminotransferase IV) (Kynurenine--oxoglutarate transaminase 4) (Kynurenine--oxoglutarate transaminase IV) (Plasma membrane-associated fatty acid-binding protein) (FABPpm) (Transaminase A)	12767	-0.525
A0A075B6H9	Pearson Correlation	-0.333	Pearson Correlation-0.333			Q86UD1	0.014	OAF	Out at first protein homolog (HCV NS5A-transactivated protein 13 target protein 2)	4788	-0.515
	Sig. (2-tailed)	0.13	Sig. (2-tailed)0.13			P04632	0.016	CPNS1	Calpain small subunit 1 (CSS1) (Calcium-activated neutral proteinase small subunit) (CANP small subunit) (Calcium-dependent protease small subunit) (CDPS) (Calcium-dependent protease small subunit 1) (Calpain regulatory subunit)	16291	-0.508
	N	22	N22			Q92692	0.017	NECT2	Nectin-2 (Herpes virus entry mediator B) (Herpesvirus entry mediator B) (HveB) (Nectin cell adhesion molecule 2) (Poliovirus receptor-related protein 2) (CD antigen CD112)	3006	-0.503
A0A075B6I0	Pearson Correlation	0.389	Pearson Correlation0.389			P08670	0.018	VIME	Vimentin	36	-0.498
	Sig. (2-tailed)	0.073	Sig. (2-tailed)0.073			P31997	0.019	CEAM8	Carcinoembryonic antigen-related cell adhesion molecule 8 (CD67 antigen) (Carcinoembryonic antigen CGM6) (Non-specific cross-reacting antigen NCA-95) (CD antigen CD66b)	12015	-0.494
	N	22	N22			Q9NTZ6	0.023	RBM12	RNA-binding protein 12 (RNA-binding motif protein 12) (SH3/WW domain anchor protein in the nucleus) (SWAN)	3432	-0.484
A0A075B6I9	Pearson Correlation	0.264	Pearson Correlation0.264			P13797	0.027	PLST	Plastin-3 (T-plastin)	3355	-0.472
	Sig. (2-tailed)	0.236	Sig. (2-tailed)0.236			Q9UJ70	0.029	NAGK	N-acetyl-D-glucosamine kinase (N-acetylglucosamine kinase) (EC 2.7.1.59) (GlcNAc kinase)	19744	-0.465
	N	22	N22			Q14116	0.039	IL18	Interleukin-18 (IL-18) (Iboctadekin) (Interferon gamma-inducing factor) (IFN-gamma-inducing factor) (Interleukin-1 gamma) (IL-1 gamma)	5686	-0.442
A0A075B6J9	Pearson Correlation	0.321	Pearson Correlation0.321			P08118	0.045	MSMB	Beta-microseminoprotein (Immunoglobulin-binding factor) (IGBF) (PN44) (Prostate secreted seminal plasma protein) (Prostate secretory protein of 94 amino acids) (PSP-94) (PSP94) (Seminal plasma beta-inhibin)	5615	-0.432
	Sig. (2-tailed)	0.145	Sig. (2-tailed)0.145			O14974	0.046	MYPT1	Protein phosphatase 1 regulatory subunit 12A (Myosin phosphatase-targeting subunit 1) (Myosin phosphatase target subunit 1) (Protein phosphatase myosin-binding subunit)	6680	-0.43
	N	22	N22			Q71DI3	0.046	H32	Histone H3.2 (H3-clustered histone 13) (H3-clustered histone 14) (H3-clustered histone 15) (Histone H3/m) (Histone H3/o)	19127	-0.43
A0A075B6K4	Pearson Correlation	0.032	Pearson Correlation0.032			Q12907	0.046	LMAN2	Vesicular integral-membrane protein VIP36 (Glycoprotein GP36b) (Lectin mannose-binding 2) (Vesicular integral-membrane protein 36) (VIP36)	4287	-0.429
	Sig. (2-tailed)	0.888	Sig. (2-tailed)0.888			O00204	0.049	ST2B1	Sulfotransferase 2B1 (EC 2.8.2.2) (Alcohol sulfotransferase) (Hydroxysteroid sulfotransferase 2) (Sulfotransferase family 2B member 1) (Sulfotransferase family cytosolic 2B member 1) (ST2B1)	2261	-0.425
	N	22	N22			P0DOX2	0.048	IGA2	Immunoglobulin alpha-2 heavy chain (Immunoglobulin alpha-2 heavy chain BUT)	947	0.426
A0A075B6K5	Pearson Correlation	-0.33	Pearson Correlation-0.33			Q9UGM3	0.048	DMBT1	Deleted in malignant brain tumors 1 protein (Glycoprotein 340) (Gp-340) (Hensin) (Salivary agglutinin) (SAG) (Surfactant pulmonary-associated D-binding protein)	14385	0.426
	Sig. (2-tailed)	0.134	Sig. (2-tailed)0.134			P01042	0.046	KNG1	Kininogen-1 (Alpha-2-thiol proteinase inhibitor) (Fitzgerald factor) (High molecular weight kininogen) (HMWK) (Williams-Fitzgerald-Flaujeac factor) [Cleaved into: Kininogen-1 heavy chain; T-kinin (Ile-Ser-Bradykinin); Bradykinin (Kallidin I); Lysyl-bradykinin (Kallidin II); Kininogen-1 light chain; Low molecular weight growth-promoting factor]	14151	0.429
	N	22	N22			Q9UHA7	0.044	IL36A	Interleukin-36 alpha (FIL1 epsilon) (Interleukin-1 epsilon) (IL-1 epsilon) (Interleukin-1 family member 6) (IL-1F6)	19889	0.433
A0A075B6Q5	Pearson Correlation	0.353	Pearson Correlation0.353			P0DOX7	0.039	IGK	Immunoglobulin kappa light chain (Immunoglobulin kappa light chain EU)	10961	0.443
	Sig. (2-tailed)	0.108	Sig. (2-tailed)0.108			P06312	0.039	KV401	Immunoglobulin kappa variable 4-1 (Ig kappa chain V-IV region B17) (Ig kappa chain V-IV region JI) (Ig kappa chain V-IV region Len) (Ig kappa chain V-IV region STH)	20107	0.444
	N	22	N22			P0DOX3	0.033	IGD	Immunoglobulin delta heavy chain (Immunoglobulin delta heavy chain WAH)	956	0.455
A0A075B6S5	Pearson Correlation	0.32	Pearson Correlation0.32			Q06033	0.031	ITIH3	Inter-alpha-trypsin inhibitor heavy chain H3 (ITI heavy chain H3) (ITI-HC3) (Inter-alpha-inhibitor heavy chain 3) (Serum-derived hyaluronan-associated protein) (SHAP)	18200	0.46
	Sig. (2-tailed)	0.147	Sig. (2-tailed)0.147			P08603	0.029	CFAH	Complement factor H (H factor 1)	15497	0.465
	N	22	N22			P04432	0.028	KVD39	Immunoglobulin kappa variable 1D-39 (Ig kappa chain V-I region Daudi)	18392	0.467
A0A087WSX0	Pearson Correlation	0.327	Pearson Correlation0.327			Q9UBX5	0.024	FBLN5	Fibulin-5 (FIBL-5) (Developmental arteries and neural crest EGF-like protein) (Dance) (Urine p50 protein) (UP50)	15020	0.478
	Sig. (2-tailed)	0.137	Sig. (2-tailed)0.137			P01860	0.024	IGHG3	Immunoglobulin heavy constant gamma 3 (HDC) (Heavy chain disease protein) (Ig gamma-3 chain C region)	18934	0.479
	N	22	N22			Q99102	0.018	MUC4	Mucin-4 (MUC-4) (Ascites sialoglycoprotein) (ASGP) (Pancreatic adenocarcinoma mucin) (Testis mucin) (Tracheobronchial mucin) [Cleaved into: Mucin-4 alpha chain (Ascites sialoglycoprotein 1) (ASGP-1); Mucin-4 beta chain (Ascites sialoglycoprotein 2) (ASGP-2)]	20093	0.5
A0A087WSY6	Pearson Correlation	0.356	Pearson Correlation0.356			P02763	0.016	A1AG1	Alpha-1-acid glycoprotein 1 (AGP 1) (Orosomucoid-1) (OMD 1)	16751	0.509
	Sig. (2-tailed)	0.104	Sig. (2-tailed)0.104			P02760	0.015	AMBP	Protein AMBP [Cleaved into: Alpha-1-microglobulin (Protein HC) (Alpha-1 microglycoprotein) (Complex-forming glycoprotein heterogeneous in charge); Inter-alpha-trypsin inhibitor light chain (ITI-LC) (Bikunin) (EDC1) (HI-30) (Uronic-acid-rich protein); Trypstatin]	11857	0.51
	N	22	N22			A0A0C4DH31	0.012	HV118	Immunoglobulin heavy variable 1-18	19305	0.523
A0A0A0MS14	Pearson Correlation	0.38	Pearson Correlation0.38			P05543	0.011	THBG	Thyroxine-binding globulin (Serpin A7) (T4-binding globulin)	8308	0.529
	Sig. (2-tailed)	0.081	Sig. (2-tailed)0.081			P02774	0.008	VTDB	Vitamin D-binding protein (DBP) (VDB) (Gc protein-derived macrophage activating factor) (Gc-MAF) (GcMAF) (Gc-globulin) (Group-specific component) (Gc) (Vitamin D-binding protein-macrophage activating factor) (DBP-maf)	7734	0.547
	N	22	N22			P02766	0.004	TTHY	Transthyretin (ATTR) (Prealbumin) (TBPA)	1304	0.59
A0A0A0MS15	Pearson Correlation	0.266	Pearson Correlation0.266			P08637	0.002	FCG3A	Low affinity immunoglobulin gamma Fc region receptor III-A (CD16a antigen) (Fc-gamma RIII-alpha) (Fc-gamma RIII) (Fc-gamma RIIIa) (FcRIII) (FcRIIIa) (FcR-10) (IgG Fc receptor III-2) (CD antigen CD16a)	14415	0.619
	Sig. (2-tailed)	0.231	Sig. (2-tailed)0.231			Q92887	0.001	MRP2	ATP-binding cassette sub-family C member 2 (EC 7.6.2.-) (EC 7.6.2.2) (EC 7.6.2.3) (Canalicular multidrug resistance protein) (Canalicular multispecific organic anion transporter 1) (Multidrug resistance-associated protein 2)	20087	0.678
	N	22	N22			P08185	0	CBG	Corticosteroid-binding globulin (CBG) (Serpin A6) (Transcortin)	13797	0.684
A0A0A0MT36	Pearson Correlation	0.355	Pearson Correlation0.355			P0DP09	0	KV113	Immunoglobulin kappa variable 1-13	6653	0.771
	Sig. (2-tailed)	0.105	Sig. (2-tailed)0.105			P22735	0.051	TGM1	Protein-glutamine gamma-glutamyltransferase K (EC 2.3.2.13) (Epidermal TGase) (Transglutaminase K) (TG(K)) (TGK) (TGase K) (Transglutaminase-1) (TGase-1)	9290	0.422
	N	22	N22			P27824	0.051	CALX	Calnexin (IP90) (Major histocompatibility complex class I antigen-binding protein p88) (p90)	15204	-0.421
A0A0B4J1U3	Pearson Correlation	-0.35	Pearson Correlation-0.35			P40925	0.051	MDHC	Malate dehydrogenase, cytoplasmic (EC 1.1.1.37) (Cytosolic malate dehydrogenase) (Diiodophenylpyruvate reductase) (EC 1.1.1.96)	14357	-0.421
	Sig. (2-tailed)	0.11	Sig. (2-tailed)0.11			P01764	0.053	HV323	Immunoglobulin heavy variable 3-23 (Ig heavy chain V-III region LAY) (Ig heavy chain V-III region POM) (Ig heavy chain V-III region TEI) (Ig heavy chain V-III region TIL) (Ig heavy chain V-III region TUR) (Ig heavy chain V-III region VH26) (Ig heavy chain V-III region WAS) (Ig heavy chain V-III region ZAP)	18372	0.417
	N	22	N22			P01742	0.054	HV169	Immunoglobulin heavy variable 1-69 (Ig heavy chain V-I region EU) (Ig heavy chain V-I region SIE) (Ig heavy chain V-I region WOL)	13257	0.416
A0A0B4J1U7	Pearson Correlation	0.079	Pearson Correlation0.079			P02765	0.055	FETUA	Alpha-2-HS-glycoprotein (Alpha-2-Z-globulin) (Ba-alpha-2-glycoprotein) (Fetuin-A) [Cleaved into: Alpha-2-HS-glycoprotein chain A; Alpha-2-HS-glycoprotein chain B]	12750	0.415
	Sig. (2-tailed)	0.727	Sig. (2-tailed)0.727			Q96L46	0.056	CPNS2	Calpain small subunit 2 (CSS2) (Calcium-dependent protease small subunit 2)	13693	0.413
	N	22	N22			O94919	0.057	ENDD1	Endonuclease domain-containing 1 protein (EC 3.1.30.-)	12479	-0.412
A0A0B4J1V0	Pearson Correlation	0.301	Pearson Correlation0.301			P01009	0.06	A1AT	Alpha-1-antitrypsin (Alpha-1 protease inhibitor) (Alpha-1-antiproteinase) (Serpin A1) [Cleaved into: Short peptide from AAT (SPAAT)]	15029	0.407
	Sig. (2-tailed)	0.174	Sig. (2-tailed)0.174			Q96GX9	0.06	MTNB	Methylthioribulose-1-phosphate dehydratase (MTRu-1-P dehydratase) (EC 4.2.1.109) (APAF1-interacting protein) (hAPIP)	9388	0.407
	N	22	N22			O95445	0.061	APOM	Apolipoprotein M (Apo-M) (ApoM) (Protein G3a)	17656	0.406
A0A0B4J1V2	Pearson Correlation	0.125	Pearson Correlation0.125			P02787	0.061	TRFE	Serotransferrin (Transferrin) (Beta-1 metal-binding globulin) (Siderophilin)	7862	0.406
	Sig. (2-tailed)	0.581	Sig. (2-tailed)0.581			Q8NFT8	0.061	DNER	Delta and Notch-like epidermal growth factor-related receptor	13705	-0.405
	N	22	N22			P05155	0.063	IC1	Plasma protease C1 inhibitor (C1 Inh) (C1Inh) (C1 esterase inhibitor) (C1-inhibiting factor) (Serpin G1)	13068	0.403
[truncated: 2,174 more rows]
